# Supplementary material for: Large‐scale analysis of Drosophila core promoter function using synthetic promoters
Source: Mol Syst Biol. 2022 Feb 14;18(2):e9816. doi: 10.15252/msb.20209816 (PMC8842121; doi:10.15252/msb.20209816)
Supplement: Supplementary file 3 — Dataset EV1 [file MSB-18-e9816-s003.xls]

## Sheet: All_data_joined
Sequence composition	Ecd	Mean normalized expression
Block 1.1 Block 2.7 FBgn0003701 Block 7.1	No	-1.1543
Block 1.1 Block 2.7 FBgn0003701 Block 7.1	Yes	2.14256
Block 1.1 Block 2.7 FBgn0010078 Block 7.1	No	-0.917247
Block 1.1 Block 2.7 FBgn0010078 Block 7.1	Yes	1.65516
Block 1.1 Block 2.7 FBgn0010078 Block 7.14	No	-0.515322
Block 1.1 Block 2.7 FBgn0010078 Block 7.14	Yes	2.16627
Block 1.1 Block 2.7 FBgn0010078 Block 7.4	No	0.533084
Block 1.1 Block 2.7 FBgn0010078 Block 7.4	Yes	3.13255
Block 1.1 Block 2.7 FBgn0010078 Block 7.5	No	1.79914
Block 1.1 Block 2.7 FBgn0010078 Block 7.5	Yes	3.41134
Block 1.1 Block 2.7 FBgn0010078 Block 7.9	No	0.811229
Block 1.1 Block 2.7 FBgn0010078 Block 7.9	Yes	2.68266
Block 1.1 Block 2.7 FBgn0010078 Block NA	No	2.50335
Block 1.1 Block 2.7 FBgn0010078 Block NA	Yes	3.82311
Block 1.1 Block 2.7 FBgn0014865 Block 7.15	No	-0.732011
Block 1.1 Block 2.7 FBgn0014865 Block 7.15	Yes	4.78148
Block 1.1 Block 2.7 FBgn0014865 Block 7.16	No	-1.51127
Block 1.1 Block 2.7 FBgn0014865 Block 7.16	Yes	4.1621
Block 1.1 Block 2.7 FBgn0014865 Block 7.6	No	-1.77196
Block 1.1 Block 2.7 FBgn0014865 Block 7.6	Yes	4.67241
Block 1.1 Block 2.7 FBgn0014865 Block 7.9	No	-2.16656
Block 1.1 Block 2.7 FBgn0014865 Block 7.9	Yes	4.89813
Block 1.1 Block 2.7 FBgn0027597 Block 7.14	No	1.70741
Block 1.1 Block 2.7 FBgn0027597 Block 7.14	Yes	2.56447
Block 1.1 Block 2.7 FBgn0027597 Block 7.15	No	4.64327
Block 1.1 Block 2.7 FBgn0027597 Block 7.15	Yes	5.18457
Block 1.1 Block 2.7 FBgn0027597 Block 7.16	No	3.08229
Block 1.1 Block 2.7 FBgn0027597 Block 7.16	Yes	3.76773
Block 1.1 Block 2.7 FBgn0027597 Block 7.2	No	3.10814
Block 1.1 Block 2.7 FBgn0027597 Block 7.2	Yes	4.03344
Block 1.1 Block 2.7 FBgn0027597 Block 7.3	No	2.88109
Block 1.1 Block 2.7 FBgn0027597 Block 7.3	Yes	4.01402
Block 1.1 Block 2.7 FBgn0027597 Block 7.5	No	3.30946
Block 1.1 Block 2.7 FBgn0027597 Block 7.5	Yes	4.02612
Block 1.1 Block 2.7 FBgn0027597 Block 7.7	No	-0.0463191
Block 1.1 Block 2.7 FBgn0027597 Block 7.7	Yes	3.27694
Block 1.1 Block 2.7 FBgn0027597 Block 7.8	No	3.5752
Block 1.1 Block 2.7 FBgn0027597 Block 7.8	Yes	4.33765
Block 1.1 Block 2.7 FBgn0027597 Block 7.9	No	2.81395
Block 1.1 Block 2.7 FBgn0027597 Block 7.9	Yes	3.51136
Block 1.1 Block 2.7 FBgn0027597 Block NA	No	2.37732
Block 1.1 Block 2.7 FBgn0027597 Block NA	Yes	3.60276
Block 1.1 Block 2.7 FBgn0030993 Block 7.1	No	-0.32254
Block 1.1 Block 2.7 FBgn0030993 Block 7.1	Yes	4.12603
Block 1.1 Block 2.7 FBgn0030993 Block 7.14	No	-0.540366
Block 1.1 Block 2.7 FBgn0030993 Block 7.14	Yes	4.26093
Block 1.1 Block 2.7 FBgn0030993 Block 7.15	No	-0.13805
Block 1.1 Block 2.7 FBgn0030993 Block 7.15	Yes	4.10897
Block 1.1 Block 2.7 FBgn0030993 Block 7.16	No	0.442473
Block 1.1 Block 2.7 FBgn0030993 Block 7.16	Yes	5.16777
Block 1.1 Block 2.7 FBgn0030993 Block 7.2	No	0.58158
Block 1.1 Block 2.7 FBgn0030993 Block 7.2	Yes	5.28945
Block 1.1 Block 2.7 FBgn0030993 Block 7.3	No	0.910641
Block 1.1 Block 2.7 FBgn0030993 Block 7.3	Yes	5.28573
Block 1.1 Block 2.7 FBgn0030993 Block 7.4	No	0.308115
Block 1.1 Block 2.7 FBgn0030993 Block 7.4	Yes	4.22829
Block 1.1 Block 2.7 FBgn0030993 Block 7.5	No	-0.310602
Block 1.1 Block 2.7 FBgn0030993 Block 7.5	Yes	4.56333
Block 1.1 Block 2.7 FBgn0030993 Block 7.6	No	0.488805
Block 1.1 Block 2.7 FBgn0030993 Block 7.6	Yes	5.31625
Block 1.1 Block 2.7 FBgn0030993 Block 7.9	No	0.340373
Block 1.1 Block 2.7 FBgn0030993 Block 7.9	Yes	5.14692
Block 1.1 Block 2.7 FBgn0031980old Block 7.1	No	-2.4958
Block 1.1 Block 2.7 FBgn0031980old Block 7.1	Yes	1.36046
Block 1.1 Block 2.7 FBgn0031980old_MUT_con_DRE Block 7.1	No	-2.4958
Block 1.1 Block 2.7 FBgn0031980old_MUT_con_DRE Block 7.1	Yes	1.36046
Block 1.1 Block 2.7 FBgn0031980old_MUT_con_LogOdd_DRE Block 7.1	No	-2.4958
Block 1.1 Block 2.7 FBgn0031980old_MUT_con_LogOdd_DRE Block 7.1	Yes	1.36046
Block 1.1 Block 2.7 FBgn0031980old_MUT_point_1_t_DRE Block 7.1	No	-2.4958
Block 1.1 Block 2.7 FBgn0031980old_MUT_point_1_t_DRE Block 7.1	Yes	1.36046
Block 1.1 Block 2.7 FBgn0031980old_MUT_point_10_c_DRE Block 7.1	No	-2.4958
Block 1.1 Block 2.7 FBgn0031980old_MUT_point_10_c_DRE Block 7.1	Yes	1.36046
Block 1.1 Block 2.7 FBgn0031980old_MUT_point_2_a_DRE Block 7.1	No	-2.4958
Block 1.1 Block 2.7 FBgn0031980old_MUT_point_2_a_DRE Block 7.1	Yes	1.36046
Block 1.1 Block 2.7 FBgn0031980old_MUT_point_3_t_DRE Block 7.1	No	-2.4958
Block 1.1 Block 2.7 FBgn0031980old_MUT_point_3_t_DRE Block 7.1	Yes	1.36046
Block 1.1 Block 2.7 FBgn0031980old_MUT_point_4_c_DRE Block 7.1	No	-2.4958
Block 1.1 Block 2.7 FBgn0031980old_MUT_point_4_c_DRE Block 7.1	Yes	1.36046
Block 1.1 Block 2.7 FBgn0031980old_MUT_point_5_g_DRE Block 7.1	No	-2.4958
Block 1.1 Block 2.7 FBgn0031980old_MUT_point_5_g_DRE Block 7.1	Yes	1.36046
Block 1.1 Block 2.7 FBgn0031980old_MUT_point_6_a_DRE Block 7.1	No	-2.4958
Block 1.1 Block 2.7 FBgn0031980old_MUT_point_6_a_DRE Block 7.1	Yes	1.36046
Block 1.1 Block 2.7 FBgn0031980old_MUT_point_7_t_DRE Block 7.1	No	-2.4958
Block 1.1 Block 2.7 FBgn0031980old_MUT_point_7_t_DRE Block 7.1	Yes	1.36046
Block 1.1 Block 2.7 FBgn0031980old_MUT_point_8_a_DRE Block 7.1	No	-2.4958
Block 1.1 Block 2.7 FBgn0031980old_MUT_point_8_a_DRE Block 7.1	Yes	1.36046
Block 1.1 Block 2.7 FBgn0031980old_MUT_point_9_g_DRE Block 7.1	No	-2.4958
Block 1.1 Block 2.7 FBgn0031980old_MUT_point_9_g_DRE Block 7.1	Yes	1.36046
Block 1.1 Block 2.7 FBgn0032518 Block 7.1	No	-1.80079
Block 1.1 Block 2.7 FBgn0032518 Block 7.1	Yes	0.544495
Block 1.1 Block 2.7 FBgn0033081 Block 7.1	No	-5.41639
Block 1.1 Block 2.7 FBgn0033081 Block 7.1	Yes	-2.26939
Block 1.1 Block 2.7 FBgn0034010 Block 7.1	No	-1.38051
Block 1.1 Block 2.7 FBgn0034010 Block 7.1	Yes	2.15583
Block 1.1 Block 2.7 FBgn0034308 Block 7.1	No	-6.18307
Block 1.1 Block 2.7 FBgn0034308 Block 7.1	Yes	-4.49066
Block 1.1 Block 2.7 FBgn0034642 Block 7.1	No	-5.27776
Block 1.1 Block 2.7 FBgn0034642 Block 7.1	Yes	-2.77456
Block 1.1 Block 2.7 FBgn0034642 Block 7.15	No	-4.18576
Block 1.1 Block 2.7 FBgn0034642 Block 7.15	Yes	-1.87339
Block 1.1 Block 2.7 FBgn0034642 Block 7.16	No	-4.64673
Block 1.1 Block 2.7 FBgn0034642 Block 7.16	Yes	-2.53011
Block 1.1 Block 2.7 FBgn0034642 Block 7.2	No	-5.04369
Block 1.1 Block 2.7 FBgn0034642 Block 7.2	Yes	-1.25865
Block 1.1 Block 2.7 FBgn0034642 Block 7.5	No	-4.75829
Block 1.1 Block 2.7 FBgn0034642 Block 7.5	Yes	-1.98994
Block 1.1 Block 2.7 FBgn0034642 Block 7.8	No	-4.26061
Block 1.1 Block 2.7 FBgn0034642 Block 7.8	Yes	-1.39676
Block 1.1 Block 2.7 FBgn0034642 Block 7.9	No	-4.11217
Block 1.1 Block 2.7 FBgn0034642 Block 7.9	Yes	-2.13387
Block 1.1 Block 2.7 FBgn0034642 Block NA	No	-5.66184
Block 1.1 Block 2.7 FBgn0034642 Block NA	Yes	-2.80371
Block 1.1 Block 2.7 FBgn0035754 Block 7.1	No	2.29225
Block 1.1 Block 2.7 FBgn0035754 Block 7.1	Yes	3.25403
Block 1.1 Block 2.7 FBgn0035906 Block 7.1	No	-3.29302
Block 1.1 Block 2.7 FBgn0035906 Block 7.1	Yes	0.933095
Block 1.1 Block 2.7 FBgn0037328 Block 7.1	No	-2.90866
Block 1.1 Block 2.7 FBgn0037328 Block 7.1	Yes	0.246551
Block 1.1 Block 2.7 FBgn0060296 Block 7.1	No	0.622048
Block 1.1 Block 2.7 FBgn0060296 Block 7.1	Yes	4.09151
Block 1.1 Block 2.7 FBgn0064225 Block 7.1	No	-1.70645
Block 1.1 Block 2.7 FBgn0064225 Block 7.1	Yes	0.655581
Block 1.1 Block 2.7 FBgn0086519 Block 7.1	No	-2.65876
Block 1.1 Block 2.7 FBgn0086519 Block 7.1	Yes	0.4006
Block 1.1 Block 2.7 FBgn0086519_MUT_INRext_2_CA-INR_mutateCA Block 7.1	No	-2.65876
Block 1.1 Block 2.7 FBgn0086519_MUT_INRext_2_CA-INR_mutateCA Block 7.1	Yes	0.4006
Block 1.1 Block 2.7 FBgn0086519_SHIFT_-3_CA-INR Block 7.1	No	-2.65876
Block 1.1 Block 2.7 FBgn0086519_SHIFT_-3_CA-INR Block 7.1	Yes	0.4006
Block 1.14 Block 2.7 FBgn0003701 Block 7.14	No	-1.76946
Block 1.14 Block 2.7 FBgn0003701 Block 7.14	Yes	1.96169
Block 1.14 Block 2.7 FBgn0004878 Block 7.14	No	-0.546433
Block 1.14 Block 2.7 FBgn0004878 Block 7.14	Yes	4.47587
Block 1.14 Block 2.7 FBgn0010078 Block 7.1	No	-1.81448
Block 1.14 Block 2.7 FBgn0010078 Block 7.1	Yes	0.943622
Block 1.14 Block 2.7 FBgn0010078 Block 7.14	No	-0.452103
Block 1.14 Block 2.7 FBgn0010078 Block 7.14	Yes	1.46276
Block 1.14 Block 2.7 FBgn0010078 Block 7.16	No	0.763892
Block 1.14 Block 2.7 FBgn0010078 Block 7.16	Yes	2.34398
Block 1.14 Block 2.7 FBgn0010078 Block 7.6	No	1.30588
Block 1.14 Block 2.7 FBgn0010078 Block 7.6	Yes	3.06892
Block 1.14 Block 2.7 FBgn0010078 Block 7.8	No	2.71691
Block 1.14 Block 2.7 FBgn0010078 Block 7.8	Yes	4.64416
Block 1.14 Block 2.7 FBgn0010078 Block 7.9	No	0.739311
Block 1.14 Block 2.7 FBgn0010078 Block 7.9	Yes	2.587
Block 1.14 Block 2.7 FBgn0010078 Block NA	No	0.67411
Block 1.14 Block 2.7 FBgn0010078 Block NA	Yes	2.57761
Block 1.14 Block 2.7 FBgn0014865 Block 7.14	No	-2.75595
Block 1.14 Block 2.7 FBgn0014865 Block 7.14	Yes	4.234
Block 1.14 Block 2.7 FBgn0014865 Block 7.15	No	-1.08754
Block 1.14 Block 2.7 FBgn0014865 Block 7.15	Yes	5.86732
Block 1.14 Block 2.7 FBgn0014865 Block 7.3	No	-1.70861
Block 1.14 Block 2.7 FBgn0014865 Block 7.3	Yes	5.75205
Block 1.14 Block 2.7 FBgn0027597 Block 7.1	No	0.929813
Block 1.14 Block 2.7 FBgn0027597 Block 7.1	Yes	1.94051
Block 1.14 Block 2.7 FBgn0027597 Block 7.14	No	3.67935
Block 1.14 Block 2.7 FBgn0027597 Block 7.14	Yes	4.26617
Block 1.14 Block 2.7 FBgn0027597 Block 7.15	No	4.99691
Block 1.14 Block 2.7 FBgn0027597 Block 7.15	Yes	5.53328
Block 1.14 Block 2.7 FBgn0027597 Block 7.16	No	4.40991
Block 1.14 Block 2.7 FBgn0027597 Block 7.16	Yes	4.84869
Block 1.14 Block 2.7 FBgn0027597 Block 7.3	No	3.69946
Block 1.14 Block 2.7 FBgn0027597 Block 7.3	Yes	4.10247
Block 1.14 Block 2.7 FBgn0027597 Block 7.4	No	2.26218
Block 1.14 Block 2.7 FBgn0027597 Block 7.4	Yes	3.23173
Block 1.14 Block 2.7 FBgn0027597 Block 7.7	No	3.02952
Block 1.14 Block 2.7 FBgn0027597 Block 7.7	Yes	3.88331
Block 1.14 Block 2.7 FBgn0027597 Block 7.8	No	4.74163
Block 1.14 Block 2.7 FBgn0027597 Block 7.8	Yes	4.9465
Block 1.14 Block 2.7 FBgn0027597 Block 7.9	No	4.28682
Block 1.14 Block 2.7 FBgn0027597 Block 7.9	Yes	4.92176
Block 1.14 Block 2.7 FBgn0027597 Block NA	Yes	4.39225
Block 1.14 Block 2.7 FBgn0030993 Block 7.14	No	-1.58144
Block 1.14 Block 2.7 FBgn0030993 Block 7.14	Yes	3.74725
Block 1.14 Block 2.7 FBgn0030993 Block 7.15	No	-0.15138
Block 1.14 Block 2.7 FBgn0030993 Block 7.15	Yes	5.31357
Block 1.14 Block 2.7 FBgn0030993 Block 7.16	No	-0.255061
Block 1.14 Block 2.7 FBgn0030993 Block 7.16	Yes	5.6718
Block 1.14 Block 2.7 FBgn0030993 Block 7.5	No	-0.555076
Block 1.14 Block 2.7 FBgn0030993 Block 7.5	Yes	4.98363
Block 1.14 Block 2.7 FBgn0030993 Block 7.6	No	-1.15329
Block 1.14 Block 2.7 FBgn0030993 Block 7.6	Yes	4.91542
Block 1.14 Block 2.7 FBgn0030993 Block 7.9	No	-0.690787
Block 1.14 Block 2.7 FBgn0030993 Block 7.9	Yes	5.42136
Block 1.14 Block 2.7 FBgn0030993 Block NA	No	-0.617601
Block 1.14 Block 2.7 FBgn0030993 Block NA	Yes	4.05572
Block 1.14 Block 2.7 FBgn0031980old Block 7.14	No	-1.65502
Block 1.14 Block 2.7 FBgn0031980old Block 7.14	Yes	1.60514
Block 1.14 Block 2.7 FBgn0031980old_MUT_con_DRE Block 7.14	No	-1.65502
Block 1.14 Block 2.7 FBgn0031980old_MUT_con_DRE Block 7.14	Yes	1.60514
Block 1.14 Block 2.7 FBgn0031980old_MUT_con_LogOdd_DRE Block 7.14	No	-1.65502
Block 1.14 Block 2.7 FBgn0031980old_MUT_con_LogOdd_DRE Block 7.14	Yes	1.60514
Block 1.14 Block 2.7 FBgn0031980old_MUT_point_1_t_DRE Block 7.14	No	-1.65502
Block 1.14 Block 2.7 FBgn0031980old_MUT_point_1_t_DRE Block 7.14	Yes	1.60514
Block 1.14 Block 2.7 FBgn0031980old_MUT_point_10_c_DRE Block 7.14	No	-1.65502
Block 1.14 Block 2.7 FBgn0031980old_MUT_point_10_c_DRE Block 7.14	Yes	1.60514
Block 1.14 Block 2.7 FBgn0031980old_MUT_point_2_a_DRE Block 7.14	No	-1.65502
Block 1.14 Block 2.7 FBgn0031980old_MUT_point_2_a_DRE Block 7.14	Yes	1.60514
Block 1.14 Block 2.7 FBgn0031980old_MUT_point_3_t_DRE Block 7.14	No	-1.65502
Block 1.14 Block 2.7 FBgn0031980old_MUT_point_3_t_DRE Block 7.14	Yes	1.60514
Block 1.14 Block 2.7 FBgn0031980old_MUT_point_4_c_DRE Block 7.14	No	-1.65502
Block 1.14 Block 2.7 FBgn0031980old_MUT_point_4_c_DRE Block 7.14	Yes	1.60514
Block 1.14 Block 2.7 FBgn0031980old_MUT_point_5_g_DRE Block 7.14	No	-1.65502
Block 1.14 Block 2.7 FBgn0031980old_MUT_point_5_g_DRE Block 7.14	Yes	1.60514
Block 1.14 Block 2.7 FBgn0031980old_MUT_point_6_a_DRE Block 7.14	No	-1.65502
Block 1.14 Block 2.7 FBgn0031980old_MUT_point_6_a_DRE Block 7.14	Yes	1.60514
Block 1.14 Block 2.7 FBgn0031980old_MUT_point_7_t_DRE Block 7.14	No	-1.65502
Block 1.14 Block 2.7 FBgn0031980old_MUT_point_7_t_DRE Block 7.14	Yes	1.60514
Block 1.14 Block 2.7 FBgn0031980old_MUT_point_8_a_DRE Block 7.14	No	-1.65502
Block 1.14 Block 2.7 FBgn0031980old_MUT_point_8_a_DRE Block 7.14	Yes	1.60514
Block 1.14 Block 2.7 FBgn0031980old_MUT_point_9_g_DRE Block 7.14	No	-1.65502
Block 1.14 Block 2.7 FBgn0031980old_MUT_point_9_g_DRE Block 7.14	Yes	1.60514
Block 1.14 Block 2.7 FBgn0032518 Block 7.14	No	-0.776183
Block 1.14 Block 2.7 FBgn0032518 Block 7.14	Yes	0.833894
Block 1.14 Block 2.7 FBgn0033081 Block 7.14	No	-4.65987
Block 1.14 Block 2.7 FBgn0033081 Block 7.14	Yes	-1.95915
Block 1.14 Block 2.7 FBgn0034010 Block 7.14	No	-2.22276
Block 1.14 Block 2.7 FBgn0034010 Block 7.14	Yes	2.38856
Block 1.14 Block 2.7 FBgn0034308 Block 7.14	No	-5.32817
Block 1.14 Block 2.7 FBgn0034308 Block 7.14	Yes	-4.01436
Block 1.14 Block 2.7 FBgn0034642 Block 7.14	No	-5.5837
Block 1.14 Block 2.7 FBgn0034642 Block 7.14	Yes	-3.11081
Block 1.14 Block 2.7 FBgn0034642 Block 7.15	No	-4.48882
Block 1.14 Block 2.7 FBgn0034642 Block 7.15	Yes	-1.50029
Block 1.14 Block 2.7 FBgn0034642 Block 7.16	No	-5.06158
Block 1.14 Block 2.7 FBgn0034642 Block 7.16	Yes	-2.66346
Block 1.14 Block 2.7 FBgn0034642 Block 7.3	No	-5.3631
Block 1.14 Block 2.7 FBgn0034642 Block 7.3	Yes	-2.49131
Block 1.14 Block 2.7 FBgn0034642 Block 7.4	No	-5.8643
Block 1.14 Block 2.7 FBgn0034642 Block 7.4	Yes	-2.95618
Block 1.14 Block 2.7 FBgn0034642 Block 7.5	No	-4.93781
Block 1.14 Block 2.7 FBgn0034642 Block 7.5	Yes	-2.40273
Block 1.14 Block 2.7 FBgn0034642 Block 7.6	No	-5.26839
Block 1.14 Block 2.7 FBgn0034642 Block 7.6	Yes	-2.65025
Block 1.14 Block 2.7 FBgn0034642 Block 7.7	No	-5.77655
Block 1.14 Block 2.7 FBgn0034642 Block 7.7	Yes	-2.94001
Block 1.14 Block 2.7 FBgn0034642 Block 7.8	No	-4.74675
Block 1.14 Block 2.7 FBgn0034642 Block 7.8	Yes	-1.06986
Block 1.14 Block 2.7 FBgn0034642 Block 7.9	No	-4.27122
Block 1.14 Block 2.7 FBgn0034642 Block 7.9	Yes	-1.82316
Block 1.14 Block 2.7 FBgn0034642 Block NA	No	-6.07188
Block 1.14 Block 2.7 FBgn0034642 Block NA	Yes	-3.12452
Block 1.14 Block 2.7 FBgn0035754 Block 7.14	No	2.74781
Block 1.14 Block 2.7 FBgn0035754 Block 7.14	Yes	3.40156
Block 1.14 Block 2.7 FBgn0037328 Block 7.14	No	-2.55263
Block 1.14 Block 2.7 FBgn0037328 Block 7.14	Yes	0.172446
Block 1.14 Block 2.7 FBgn0064225 Block 7.14	No	-1.83043
Block 1.14 Block 2.7 FBgn0064225 Block 7.14	Yes	0.577584
Block 1.14 Block 2.7 FBgn0086519 Block 7.14	No	-2.57434
Block 1.14 Block 2.7 FBgn0086519 Block 7.14	Yes	-0.382594
Block 1.14 Block 2.7 FBgn0086519_MUT_INRext_2_CA-INR_mutateCA Block 7.14	No	-2.57434
Block 1.14 Block 2.7 FBgn0086519_MUT_INRext_2_CA-INR_mutateCA Block 7.14	Yes	-0.382594
Block 1.14 Block 2.7 FBgn0086519_SHIFT_-3_CA-INR Block 7.14	No	-2.57434
Block 1.14 Block 2.7 FBgn0086519_SHIFT_-3_CA-INR Block 7.14	Yes	-0.382594
Block 1.15 Block 2.7 Block3_FBgn0031980_Block4_FBgn0004878_Block5_FBgn0031980_Block6_FBgn0004878 Block 7.15	No	-2.87446
Block 1.15 Block 2.7 Block3_FBgn0031980_Block4_FBgn0004878_Block5_FBgn0031980_Block6_FBgn0004878 Block 7.15	Yes	3.26657
Block 1.15 Block 2.7 Block3_FBgn0031980_Block4_FBgn0004878_Block5_FBgn0031980_Block6_FBgn0014865 Block 7.15	No	-4.80582
Block 1.15 Block 2.7 Block3_FBgn0031980_Block4_FBgn0004878_Block5_FBgn0031980_Block6_FBgn0014865 Block 7.15	Yes	-0.390762
Block 1.15 Block 2.7 Block3_FBgn0031980_Block4_FBgn0004878_Block5_FBgn0031980_Block6_FBgn0031980 Block 7.15	No	-5.95416
Block 1.15 Block 2.7 Block3_FBgn0031980_Block4_FBgn0004878_Block5_FBgn0031980_Block6_FBgn0031980 Block 7.15	Yes	-1.9118
Block 1.15 Block 2.7 Block3_FBgn0031980_Block4_FBgn0004878_Block5_FBgn0031980_Block6_FBgn0034010 Block 7.15	No	-6.07372
Block 1.15 Block 2.7 Block3_FBgn0031980_Block4_FBgn0004878_Block5_FBgn0031980_Block6_FBgn0034010 Block 7.15	Yes	-0.701407
Block 1.15 Block 2.7 Block3_FBgn0031980_Block4_FBgn0004878_Block5_FBgn0031980_Block6_FBgn0064225 Block 7.15	No	-5.34281
Block 1.15 Block 2.7 Block3_FBgn0031980_Block4_FBgn0004878_Block5_FBgn0031980_Block6_FBgn0064225 Block 7.15	Yes	-0.712505
Block 1.15 Block 2.7 Block3_FBgn0031980_Block4_FBgn0004878_Block5_FBgn0034010_Block6_FBgn0014865 Block 7.15	No	-2.92485
Block 1.15 Block 2.7 Block3_FBgn0031980_Block4_FBgn0004878_Block5_FBgn0034010_Block6_FBgn0014865 Block 7.15	Yes	2.21405
Block 1.15 Block 2.7 Block3_FBgn0031980_Block4_FBgn0004878_Block5_FBgn0034010_Block6_FBgn0031980 Block 7.15	No	-5.02713
Block 1.15 Block 2.7 Block3_FBgn0031980_Block4_FBgn0004878_Block5_FBgn0034010_Block6_FBgn0031980 Block 7.15	Yes	-2.00208
Block 1.15 Block 2.7 Block3_FBgn0031980_Block4_FBgn0004878_Block5_FBgn0034010_Block6_FBgn0034010 Block 7.15	No	-4.06576
Block 1.15 Block 2.7 Block3_FBgn0031980_Block4_FBgn0004878_Block5_FBgn0034010_Block6_FBgn0034010 Block 7.15	Yes	0.780814
Block 1.15 Block 2.7 Block3_FBgn0031980_Block4_FBgn0004878_Block5_FBgn0034010_Block6_FBgn0064225 Block 7.15	No	-3.98557
Block 1.15 Block 2.7 Block3_FBgn0031980_Block4_FBgn0004878_Block5_FBgn0034010_Block6_FBgn0064225 Block 7.15	Yes	-0.460888
Block 1.15 Block 2.7 Block3_FBgn0031980_Block4_FBgn0004878_Block5_FBgn0036263_Block6_FBgn0014865 Block 7.15	No	-2.1815
Block 1.15 Block 2.7 Block3_FBgn0031980_Block4_FBgn0004878_Block5_FBgn0036263_Block6_FBgn0014865 Block 7.15	Yes	1.1273
Block 1.15 Block 2.7 Block3_FBgn0031980_Block4_FBgn0004878_Block5_FBgn0036263_Block6_FBgn0031980 Block 7.15	No	-2.65501
Block 1.15 Block 2.7 Block3_FBgn0031980_Block4_FBgn0004878_Block5_FBgn0036263_Block6_FBgn0031980 Block 7.15	Yes	0.0790687
Block 1.15 Block 2.7 Block3_FBgn0031980_Block4_FBgn0004878_Block5_FBgn0036263_Block6_FBgn0034010 Block 7.15	No	-2.87302
Block 1.15 Block 2.7 Block3_FBgn0031980_Block4_FBgn0004878_Block5_FBgn0036263_Block6_FBgn0034010 Block 7.15	Yes	1.10313
Block 1.15 Block 2.7 Block3_FBgn0031980_Block4_FBgn0004878_Block5_FBgn0064225_Block6_FBgn0031980 Block 7.15	No	-6.3599
Block 1.15 Block 2.7 Block3_FBgn0031980_Block4_FBgn0004878_Block5_FBgn0064225_Block6_FBgn0031980 Block 7.15	Yes	-2.39059
Block 1.15 Block 2.7 Block3_FBgn0031980_Block4_FBgn0004878_Block5_FBgn0064225_Block6_FBgn0034010 Block 7.15	No	-5.79743
Block 1.15 Block 2.7 Block3_FBgn0031980_Block4_FBgn0004878_Block5_FBgn0064225_Block6_FBgn0034010 Block 7.15	Yes	-2.39769
Block 1.15 Block 2.7 Block3_FBgn0031980_Block4_FBgn0004878_Block5_FBgn0064225_Block6_FBgn0064225 Block 7.15	No	-3.50609
Block 1.15 Block 2.7 Block3_FBgn0031980_Block4_FBgn0004878_Block5_FBgn0064225_Block6_FBgn0064225 Block 7.15	Yes	-0.999972
Block 1.15 Block 2.7 Block3_FBgn0031980_Block4_FBgn0031980_Block5_FBgn0031980_Block6_FBgn0004878 Block 7.15	No	0.735185
Block 1.15 Block 2.7 Block3_FBgn0031980_Block4_FBgn0031980_Block5_FBgn0031980_Block6_FBgn0004878 Block 7.15	Yes	2.71852
Block 1.15 Block 2.7 Block3_FBgn0031980_Block4_FBgn0031980_Block5_FBgn0031980_Block6_FBgn0014865 Block 7.15	No	1.27576
Block 1.15 Block 2.7 Block3_FBgn0031980_Block4_FBgn0031980_Block5_FBgn0031980_Block6_FBgn0014865 Block 7.15	Yes	2.6251
Block 1.15 Block 2.7 Block3_FBgn0031980_Block4_FBgn0031980_Block5_FBgn0031980_Block6_FBgn0034010 Block 7.15	No	0.13319
Block 1.15 Block 2.7 Block3_FBgn0031980_Block4_FBgn0031980_Block5_FBgn0031980_Block6_FBgn0034010 Block 7.15	Yes	2.5655
Block 1.15 Block 2.7 Block3_FBgn0031980_Block4_FBgn0031980_Block5_FBgn0034010_Block6_FBgn0034010 Block 7.15	No	-3.28295
Block 1.15 Block 2.7 Block3_FBgn0031980_Block4_FBgn0031980_Block5_FBgn0034010_Block6_FBgn0034010 Block 7.15	Yes	0.113727
Block 1.15 Block 2.7 Block3_FBgn0031980_Block4_FBgn0031980_Block5_FBgn0034010_Block6_FBgn0064225 Block 7.15	No	-2.75292
Block 1.15 Block 2.7 Block3_FBgn0031980_Block4_FBgn0031980_Block5_FBgn0034010_Block6_FBgn0064225 Block 7.15	Yes	0.251054
Block 1.15 Block 2.7 Block3_FBgn0031980_Block4_FBgn0031980_Block5_FBgn0036263_Block6_FBgn0014865 Block 7.15	No	1.02429
Block 1.15 Block 2.7 Block3_FBgn0031980_Block4_FBgn0031980_Block5_FBgn0036263_Block6_FBgn0014865 Block 7.15	Yes	2.81964
Block 1.15 Block 2.7 Block3_FBgn0031980_Block4_FBgn0031980_Block5_FBgn0036263_Block6_FBgn0031980 Block 7.15	No	1.94626
Block 1.15 Block 2.7 Block3_FBgn0031980_Block4_FBgn0031980_Block5_FBgn0036263_Block6_FBgn0031980 Block 7.15	Yes	3.52486
Block 1.15 Block 2.7 Block3_FBgn0031980_Block4_FBgn0031980_Block5_FBgn0064225_Block6_FBgn0004878 Block 7.15	No	-1.44875
Block 1.15 Block 2.7 Block3_FBgn0031980_Block4_FBgn0031980_Block5_FBgn0064225_Block6_FBgn0004878 Block 7.15	Yes	1.56969
Block 1.15 Block 2.7 Block3_FBgn0031980_Block4_FBgn0031980_Block5_FBgn0064225_Block6_FBgn0031980 Block 7.15	No	-2.81058
Block 1.15 Block 2.7 Block3_FBgn0031980_Block4_FBgn0031980_Block5_FBgn0064225_Block6_FBgn0031980 Block 7.15	Yes	-0.810067
Block 1.15 Block 2.7 Block3_FBgn0031980_Block4_FBgn0031980_Block5_FBgn0064225_Block6_FBgn0034010 Block 7.15	No	-2.99185
Block 1.15 Block 2.7 Block3_FBgn0031980_Block4_FBgn0031980_Block5_FBgn0064225_Block6_FBgn0034010 Block 7.15	Yes	-0.358916
Block 1.15 Block 2.7 Block3_FBgn0031980_Block4_FBgn0031980_Block5_FBgn0064225_Block6_FBgn0036263 Block 7.15	No	-2.48418
Block 1.15 Block 2.7 Block3_FBgn0031980_Block4_FBgn0031980_Block5_FBgn0064225_Block6_FBgn0036263 Block 7.15	Yes	-0.482869
Block 1.15 Block 2.7 Block3_FBgn0031980_Block4_FBgn0031980_Block5_FBgn0064225_Block6_FBgn0064225 Block 7.15	No	-2.11558
Block 1.15 Block 2.7 Block3_FBgn0031980_Block4_FBgn0031980_Block5_FBgn0064225_Block6_FBgn0064225 Block 7.15	Yes	0.189665
Block 1.15 Block 2.7 Block3_FBgn0031980_Block4_FBgn0034010_Block5_FBgn0031980_Block6_FBgn0014865 Block 7.15	No	-2.48508
Block 1.15 Block 2.7 Block3_FBgn0031980_Block4_FBgn0034010_Block5_FBgn0031980_Block6_FBgn0014865 Block 7.15	Yes	2.93334
Block 1.15 Block 2.7 Block3_FBgn0031980_Block4_FBgn0034010_Block5_FBgn0031980_Block6_FBgn0034010 Block 7.15	No	-2.59756
Block 1.15 Block 2.7 Block3_FBgn0031980_Block4_FBgn0034010_Block5_FBgn0031980_Block6_FBgn0034010 Block 7.15	Yes	1.35482
Block 1.15 Block 2.7 Block3_FBgn0031980_Block4_FBgn0034010_Block5_FBgn0034010_Block6_FBgn0014865 Block 7.15	No	-0.0767786
Block 1.15 Block 2.7 Block3_FBgn0031980_Block4_FBgn0034010_Block5_FBgn0034010_Block6_FBgn0014865 Block 7.15	Yes	5.1869
Block 1.15 Block 2.7 Block3_FBgn0031980_Block4_FBgn0034010_Block5_FBgn0034010_Block6_FBgn0031980 Block 7.15	No	-3.10964
Block 1.15 Block 2.7 Block3_FBgn0031980_Block4_FBgn0034010_Block5_FBgn0034010_Block6_FBgn0031980 Block 7.15	Yes	2.28119
Block 1.15 Block 2.7 Block3_FBgn0031980_Block4_FBgn0034010_Block5_FBgn0034010_Block6_FBgn0034010 Block 7.15	No	-0.911257
Block 1.15 Block 2.7 Block3_FBgn0031980_Block4_FBgn0034010_Block5_FBgn0034010_Block6_FBgn0034010 Block 7.15	Yes	4.40096
Block 1.15 Block 2.7 Block3_FBgn0031980_Block4_FBgn0034010_Block5_FBgn0034010_Block6_FBgn0036263 Block 7.15	No	-1.33143
Block 1.15 Block 2.7 Block3_FBgn0031980_Block4_FBgn0034010_Block5_FBgn0034010_Block6_FBgn0036263 Block 7.15	Yes	3.90431
Block 1.15 Block 2.7 Block3_FBgn0031980_Block4_FBgn0034010_Block5_FBgn0034010_Block6_FBgn0064225 Block 7.15	No	-0.923851
Block 1.15 Block 2.7 Block3_FBgn0031980_Block4_FBgn0034010_Block5_FBgn0034010_Block6_FBgn0064225 Block 7.15	Yes	4.43127
Block 1.15 Block 2.7 Block3_FBgn0031980_Block4_FBgn0034010_Block5_FBgn0036263_Block6_FBgn0014865 Block 7.15	No	-1.34409
Block 1.15 Block 2.7 Block3_FBgn0031980_Block4_FBgn0034010_Block5_FBgn0036263_Block6_FBgn0014865 Block 7.15	Yes	2.71261
Block 1.15 Block 2.7 Block3_FBgn0031980_Block4_FBgn0034010_Block5_FBgn0036263_Block6_FBgn0031980 Block 7.15	No	-1.48873
Block 1.15 Block 2.7 Block3_FBgn0031980_Block4_FBgn0034010_Block5_FBgn0036263_Block6_FBgn0031980 Block 7.15	Yes	1.21526
Block 1.15 Block 2.7 Block3_FBgn0031980_Block4_FBgn0034010_Block5_FBgn0036263_Block6_FBgn0064225 Block 7.15	No	-0.380389
Block 1.15 Block 2.7 Block3_FBgn0031980_Block4_FBgn0034010_Block5_FBgn0036263_Block6_FBgn0064225 Block 7.15	Yes	2.54485
Block 1.15 Block 2.7 Block3_FBgn0031980_Block4_FBgn0034010_Block5_FBgn0064225_Block6_FBgn0014865 Block 7.15	No	-2.17223
Block 1.15 Block 2.7 Block3_FBgn0031980_Block4_FBgn0034010_Block5_FBgn0064225_Block6_FBgn0014865 Block 7.15	Yes	0.627428
Block 1.15 Block 2.7 Block3_FBgn0031980_Block4_FBgn0034010_Block5_FBgn0064225_Block6_FBgn0031980 Block 7.15	No	-1.48955
Block 1.15 Block 2.7 Block3_FBgn0031980_Block4_FBgn0034010_Block5_FBgn0064225_Block6_FBgn0031980 Block 7.15	Yes	-0.161771
Block 1.15 Block 2.7 Block3_FBgn0031980_Block4_FBgn0034010_Block5_FBgn0064225_Block6_FBgn0034010 Block 7.15	No	-2.73998
Block 1.15 Block 2.7 Block3_FBgn0031980_Block4_FBgn0034010_Block5_FBgn0064225_Block6_FBgn0034010 Block 7.15	Yes	0.850701
Block 1.15 Block 2.7 Block3_FBgn0031980_Block4_FBgn0034010_Block5_FBgn0064225_Block6_FBgn0064225 Block 7.15	No	-2.01129
Block 1.15 Block 2.7 Block3_FBgn0031980_Block4_FBgn0034010_Block5_FBgn0064225_Block6_FBgn0064225 Block 7.15	Yes	1.67899
Block 1.15 Block 2.7 Block3_FBgn0031980_Block4_FBgn0036263_Block5_FBgn0031980_Block6_FBgn0014865 Block 7.15	No	-5.26961
Block 1.15 Block 2.7 Block3_FBgn0031980_Block4_FBgn0036263_Block5_FBgn0031980_Block6_FBgn0014865 Block 7.15	Yes	-0.66979
Block 1.15 Block 2.7 Block3_FBgn0031980_Block4_FBgn0036263_Block5_FBgn0031980_Block6_FBgn0031980 Block 7.15	No	1.29906
Block 1.15 Block 2.7 Block3_FBgn0031980_Block4_FBgn0036263_Block5_FBgn0031980_Block6_FBgn0031980 Block 7.15	Yes	2.3322
Block 1.15 Block 2.7 Block3_FBgn0031980_Block4_FBgn0036263_Block5_FBgn0031980_Block6_FBgn0034010 Block 7.15	No	-6.13066
Block 1.15 Block 2.7 Block3_FBgn0031980_Block4_FBgn0036263_Block5_FBgn0031980_Block6_FBgn0034010 Block 7.15	Yes	-1.36882
Block 1.15 Block 2.7 Block3_FBgn0031980_Block4_FBgn0036263_Block5_FBgn0034010_Block6_FBgn0014865 Block 7.15	No	-5.25988
Block 1.15 Block 2.7 Block3_FBgn0031980_Block4_FBgn0036263_Block5_FBgn0034010_Block6_FBgn0014865 Block 7.15	Yes	-0.093388
Block 1.15 Block 2.7 Block3_FBgn0031980_Block4_FBgn0036263_Block5_FBgn0034010_Block6_FBgn0031980 Block 7.15	No	-1.17878
Block 1.15 Block 2.7 Block3_FBgn0031980_Block4_FBgn0036263_Block5_FBgn0034010_Block6_FBgn0031980 Block 7.15	Yes	0.0324367
Block 1.15 Block 2.7 Block3_FBgn0031980_Block4_FBgn0036263_Block5_FBgn0034010_Block6_FBgn0034010 Block 7.15	No	-5.90669
Block 1.15 Block 2.7 Block3_FBgn0031980_Block4_FBgn0036263_Block5_FBgn0034010_Block6_FBgn0034010 Block 7.15	Yes	-0.448354
Block 1.15 Block 2.7 Block3_FBgn0031980_Block4_FBgn0036263_Block5_FBgn0034010_Block6_FBgn0036263 Block 7.15	No	-5.8056
Block 1.15 Block 2.7 Block3_FBgn0031980_Block4_FBgn0036263_Block5_FBgn0034010_Block6_FBgn0036263 Block 7.15	Yes	-1.48703
Block 1.15 Block 2.7 Block3_FBgn0031980_Block4_FBgn0036263_Block5_FBgn0036263_Block6_FBgn0031980 Block 7.15	No	-1.99993
Block 1.15 Block 2.7 Block3_FBgn0031980_Block4_FBgn0036263_Block5_FBgn0036263_Block6_FBgn0031980 Block 7.15	Yes	-0.00232862
Block 1.15 Block 2.7 Block3_FBgn0031980_Block4_FBgn0036263_Block5_FBgn0036263_Block6_FBgn0036263 Block 7.15	No	-1.73521
Block 1.15 Block 2.7 Block3_FBgn0031980_Block4_FBgn0036263_Block5_FBgn0036263_Block6_FBgn0036263 Block 7.15	Yes	0.48263
Block 1.15 Block 2.7 Block3_FBgn0031980_Block4_FBgn0036263_Block5_FBgn0036263_Block6_FBgn0064225 Block 7.15	No	-0.86587
Block 1.15 Block 2.7 Block3_FBgn0031980_Block4_FBgn0036263_Block5_FBgn0036263_Block6_FBgn0064225 Block 7.15	Yes	1.80703
Block 1.15 Block 2.7 Block3_FBgn0031980_Block4_FBgn0036263_Block5_FBgn0064225_Block6_FBgn0031980 Block 7.15	No	-0.914743
Block 1.15 Block 2.7 Block3_FBgn0031980_Block4_FBgn0036263_Block5_FBgn0064225_Block6_FBgn0031980 Block 7.15	Yes	0.712156
Block 1.15 Block 2.7 Block3_FBgn0031980_Block4_FBgn0036263_Block5_FBgn0064225_Block6_FBgn0034010 Block 7.15	No	-6.26238
Block 1.15 Block 2.7 Block3_FBgn0031980_Block4_FBgn0036263_Block5_FBgn0064225_Block6_FBgn0034010 Block 7.15	Yes	-2.37789
Block 1.15 Block 2.7 Block3_FBgn0031980_Block4_FBgn0036263_Block5_FBgn0064225_Block6_FBgn0036263 Block 7.15	No	-5.40952
Block 1.15 Block 2.7 Block3_FBgn0031980_Block4_FBgn0036263_Block5_FBgn0064225_Block6_FBgn0036263 Block 7.15	Yes	-2.44455
Block 1.15 Block 2.7 Block3_FBgn0031980_Block4_FBgn0036263_Block5_FBgn0064225_Block6_FBgn0064225 Block 7.15	No	-5.54069
Block 1.15 Block 2.7 Block3_FBgn0031980_Block4_FBgn0036263_Block5_FBgn0064225_Block6_FBgn0064225 Block 7.15	Yes	-1.59659
Block 1.15 Block 2.7 Block3_FBgn0031980_Block4_FBgn0064225_Block5_FBgn0031980_Block6_FBgn0031980 Block 7.15	No	-4.79399
Block 1.15 Block 2.7 Block3_FBgn0031980_Block4_FBgn0064225_Block5_FBgn0031980_Block6_FBgn0031980 Block 7.15	Yes	-1.94015
Block 1.15 Block 2.7 Block3_FBgn0031980_Block4_FBgn0064225_Block5_FBgn0031980_Block6_FBgn0034010 Block 7.15	No	-4.78832
Block 1.15 Block 2.7 Block3_FBgn0031980_Block4_FBgn0064225_Block5_FBgn0031980_Block6_FBgn0034010 Block 7.15	Yes	-0.326142
Block 1.15 Block 2.7 Block3_FBgn0031980_Block4_FBgn0064225_Block5_FBgn0034010_Block6_FBgn0014865 Block 7.15	No	-5.30031
Block 1.15 Block 2.7 Block3_FBgn0031980_Block4_FBgn0064225_Block5_FBgn0034010_Block6_FBgn0014865 Block 7.15	Yes	-0.221773
Block 1.15 Block 2.7 Block3_FBgn0031980_Block4_FBgn0064225_Block5_FBgn0034010_Block6_FBgn0031980 Block 7.15	No	-4.93385
Block 1.15 Block 2.7 Block3_FBgn0031980_Block4_FBgn0064225_Block5_FBgn0034010_Block6_FBgn0031980 Block 7.15	Yes	-1.98617
Block 1.15 Block 2.7 Block3_FBgn0031980_Block4_FBgn0064225_Block5_FBgn0034010_Block6_FBgn0036263 Block 7.15	No	-4.48968
Block 1.15 Block 2.7 Block3_FBgn0031980_Block4_FBgn0064225_Block5_FBgn0034010_Block6_FBgn0036263 Block 7.15	Yes	-1.18312
Block 1.15 Block 2.7 Block3_FBgn0031980_Block4_FBgn0064225_Block5_FBgn0034010_Block6_FBgn0064225 Block 7.15	No	-5.78558
Block 1.15 Block 2.7 Block3_FBgn0031980_Block4_FBgn0064225_Block5_FBgn0034010_Block6_FBgn0064225 Block 7.15	Yes	-1.79492
Block 1.15 Block 2.7 Block3_FBgn0031980_Block4_FBgn0064225_Block5_FBgn0036263_Block6_FBgn0014865 Block 7.15	No	-3.14981
Block 1.15 Block 2.7 Block3_FBgn0031980_Block4_FBgn0064225_Block5_FBgn0036263_Block6_FBgn0014865 Block 7.15	Yes	-0.480854
Block 1.15 Block 2.7 Block3_FBgn0031980_Block4_FBgn0064225_Block5_FBgn0064225_Block6_FBgn0014865 Block 7.15	No	-5.86553
Block 1.15 Block 2.7 Block3_FBgn0031980_Block4_FBgn0064225_Block5_FBgn0064225_Block6_FBgn0014865 Block 7.15	Yes	-2.49948
Block 1.15 Block 2.7 Block3_FBgn0034010_Block4_FBgn0004878_Block5_FBgn0031980_Block6_FBgn0004878 Block 7.15	No	-3.61098
Block 1.15 Block 2.7 Block3_FBgn0034010_Block4_FBgn0004878_Block5_FBgn0031980_Block6_FBgn0004878 Block 7.15	Yes	2.02607
Block 1.15 Block 2.7 Block3_FBgn0034010_Block4_FBgn0004878_Block5_FBgn0031980_Block6_FBgn0031980 Block 7.15	No	-4.90203
Block 1.15 Block 2.7 Block3_FBgn0034010_Block4_FBgn0004878_Block5_FBgn0031980_Block6_FBgn0031980 Block 7.15	Yes	-1.88141
Block 1.15 Block 2.7 Block3_FBgn0034010_Block4_FBgn0004878_Block5_FBgn0031980_Block6_FBgn0034010 Block 7.15	No	-5.33347
Block 1.15 Block 2.7 Block3_FBgn0034010_Block4_FBgn0004878_Block5_FBgn0031980_Block6_FBgn0034010 Block 7.15	Yes	-2.3608
Block 1.15 Block 2.7 Block3_FBgn0034010_Block4_FBgn0004878_Block5_FBgn0031980_Block6_FBgn0036263 Block 7.15	No	-5.70689
Block 1.15 Block 2.7 Block3_FBgn0034010_Block4_FBgn0004878_Block5_FBgn0031980_Block6_FBgn0036263 Block 7.15	Yes	-3.08249
Block 1.15 Block 2.7 Block3_FBgn0034010_Block4_FBgn0004878_Block5_FBgn0034010_Block6_FBgn0014865 Block 7.15	No	-2.43097
Block 1.15 Block 2.7 Block3_FBgn0034010_Block4_FBgn0004878_Block5_FBgn0034010_Block6_FBgn0014865 Block 7.15	Yes	-0.940513
Block 1.15 Block 2.7 Block3_FBgn0034010_Block4_FBgn0004878_Block5_FBgn0034010_Block6_FBgn0064225 Block 7.15	No	-4.66649
Block 1.15 Block 2.7 Block3_FBgn0034010_Block4_FBgn0004878_Block5_FBgn0034010_Block6_FBgn0064225 Block 7.15	Yes	-2.67158
Block 1.15 Block 2.7 Block3_FBgn0034010_Block4_FBgn0004878_Block5_FBgn0036263_Block6_FBgn0014865 Block 7.15	No	-3.78178
Block 1.15 Block 2.7 Block3_FBgn0034010_Block4_FBgn0004878_Block5_FBgn0036263_Block6_FBgn0014865 Block 7.15	Yes	-1.51573
Block 1.15 Block 2.7 Block3_FBgn0034010_Block4_FBgn0004878_Block5_FBgn0064225_Block6_FBgn0004878 Block 7.15	No	-2.16828
Block 1.15 Block 2.7 Block3_FBgn0034010_Block4_FBgn0004878_Block5_FBgn0064225_Block6_FBgn0004878 Block 7.15	Yes	-0.0326332
Block 1.15 Block 2.7 Block3_FBgn0034010_Block4_FBgn0004878_Block5_FBgn0064225_Block6_FBgn0014865 Block 7.15	No	-5.29343
Block 1.15 Block 2.7 Block3_FBgn0034010_Block4_FBgn0004878_Block5_FBgn0064225_Block6_FBgn0014865 Block 7.15	Yes	-3.26825
Block 1.15 Block 2.7 Block3_FBgn0034010_Block4_FBgn0004878_Block5_FBgn0064225_Block6_FBgn0031980 Block 7.15	No	-6.2422
Block 1.15 Block 2.7 Block3_FBgn0034010_Block4_FBgn0004878_Block5_FBgn0064225_Block6_FBgn0031980 Block 7.15	Yes	-3.80549
Block 1.15 Block 2.7 Block3_FBgn0034010_Block4_FBgn0031980_Block5_FBgn0031980_Block6_FBgn0031980 Block 7.15	No	-1.45577
Block 1.15 Block 2.7 Block3_FBgn0034010_Block4_FBgn0031980_Block5_FBgn0031980_Block6_FBgn0031980 Block 7.15	Yes	-0.0877041
Block 1.15 Block 2.7 Block3_FBgn0034010_Block4_FBgn0031980_Block5_FBgn0031980_Block6_FBgn0036263 Block 7.15	No	-0.737565
Block 1.15 Block 2.7 Block3_FBgn0034010_Block4_FBgn0031980_Block5_FBgn0031980_Block6_FBgn0036263 Block 7.15	Yes	0.259571
Block 1.15 Block 2.7 Block3_FBgn0034010_Block4_FBgn0031980_Block5_FBgn0034010_Block6_FBgn0014865 Block 7.15	No	-4.72584
Block 1.15 Block 2.7 Block3_FBgn0034010_Block4_FBgn0031980_Block5_FBgn0034010_Block6_FBgn0014865 Block 7.15	Yes	-1.25905
Block 1.15 Block 2.7 Block3_FBgn0034010_Block4_FBgn0031980_Block5_FBgn0034010_Block6_FBgn0034010 Block 7.15	No	-5.52405
Block 1.15 Block 2.7 Block3_FBgn0034010_Block4_FBgn0031980_Block5_FBgn0034010_Block6_FBgn0034010 Block 7.15	Yes	-2.19124
Block 1.15 Block 2.7 Block3_FBgn0034010_Block4_FBgn0031980_Block5_FBgn0064225_Block6_FBgn0014865 Block 7.15	No	-5.37704
Block 1.15 Block 2.7 Block3_FBgn0034010_Block4_FBgn0031980_Block5_FBgn0064225_Block6_FBgn0014865 Block 7.15	Yes	-3.37972
Block 1.15 Block 2.7 Block3_FBgn0034010_Block4_FBgn0031980_Block5_FBgn0064225_Block6_FBgn0034010 Block 7.15	No	-5.61676
Block 1.15 Block 2.7 Block3_FBgn0034010_Block4_FBgn0031980_Block5_FBgn0064225_Block6_FBgn0034010 Block 7.15	Yes	-3.10938
Block 1.15 Block 2.7 Block3_FBgn0034010_Block4_FBgn0034010_Block5_FBgn0031980_Block6_FBgn0004878 Block 7.15	No	-0.0471292
Block 1.15 Block 2.7 Block3_FBgn0034010_Block4_FBgn0034010_Block5_FBgn0031980_Block6_FBgn0004878 Block 7.15	Yes	3.58279
Block 1.15 Block 2.7 Block3_FBgn0034010_Block4_FBgn0034010_Block5_FBgn0031980_Block6_FBgn0014865 Block 7.15	No	-2.8136
Block 1.15 Block 2.7 Block3_FBgn0034010_Block4_FBgn0034010_Block5_FBgn0031980_Block6_FBgn0014865 Block 7.15	Yes	-0.13186
Block 1.15 Block 2.7 Block3_FBgn0034010_Block4_FBgn0034010_Block5_FBgn0031980_Block6_FBgn0031980 Block 7.15	No	-4.38353
Block 1.15 Block 2.7 Block3_FBgn0034010_Block4_FBgn0034010_Block5_FBgn0031980_Block6_FBgn0031980 Block 7.15	Yes	-1.86485
Block 1.15 Block 2.7 Block3_FBgn0034010_Block4_FBgn0034010_Block5_FBgn0031980_Block6_FBgn0034010 Block 7.15	No	-3.80272
Block 1.15 Block 2.7 Block3_FBgn0034010_Block4_FBgn0034010_Block5_FBgn0031980_Block6_FBgn0034010 Block 7.15	Yes	-1.1204
Block 1.15 Block 2.7 Block3_FBgn0034010_Block4_FBgn0034010_Block5_FBgn0031980_Block6_FBgn0064225 Block 7.15	No	-4.18662
Block 1.15 Block 2.7 Block3_FBgn0034010_Block4_FBgn0034010_Block5_FBgn0031980_Block6_FBgn0064225 Block 7.15	Yes	-1.245
Block 1.15 Block 2.7 Block3_FBgn0034010_Block4_FBgn0034010_Block5_FBgn0034010_Block6_FBgn0014865 Block 7.15	No	-0.0167605
Block 1.15 Block 2.7 Block3_FBgn0034010_Block4_FBgn0034010_Block5_FBgn0034010_Block6_FBgn0014865 Block 7.15	Yes	3.25467
Block 1.15 Block 2.7 Block3_FBgn0034010_Block4_FBgn0034010_Block5_FBgn0034010_Block6_FBgn0064225 Block 7.15	No	-1.17285
Block 1.15 Block 2.7 Block3_FBgn0034010_Block4_FBgn0034010_Block5_FBgn0034010_Block6_FBgn0064225 Block 7.15	Yes	1.09136
Block 1.15 Block 2.7 Block3_FBgn0034010_Block4_FBgn0034010_Block5_FBgn0036263_Block6_FBgn0034010 Block 7.15	No	-3.44298
Block 1.15 Block 2.7 Block3_FBgn0034010_Block4_FBgn0034010_Block5_FBgn0036263_Block6_FBgn0034010 Block 7.15	Yes	-1.44291
Block 1.15 Block 2.7 Block3_FBgn0034010_Block4_FBgn0034010_Block5_FBgn0036263_Block6_FBgn0064225 Block 7.15	No	-1.8937
Block 1.15 Block 2.7 Block3_FBgn0034010_Block4_FBgn0034010_Block5_FBgn0036263_Block6_FBgn0064225 Block 7.15	Yes	-0.622487
Block 1.15 Block 2.7 Block3_FBgn0034010_Block4_FBgn0034010_Block5_FBgn0064225_Block6_FBgn0014865 Block 7.15	No	-2.10461
Block 1.15 Block 2.7 Block3_FBgn0034010_Block4_FBgn0034010_Block5_FBgn0064225_Block6_FBgn0014865 Block 7.15	Yes	-0.736147
Block 1.15 Block 2.7 Block3_FBgn0034010_Block4_FBgn0034010_Block5_FBgn0064225_Block6_FBgn0031980 Block 7.15	No	-5.21785
Block 1.15 Block 2.7 Block3_FBgn0034010_Block4_FBgn0034010_Block5_FBgn0064225_Block6_FBgn0031980 Block 7.15	Yes	-3.27544
Block 1.15 Block 2.7 Block3_FBgn0034010_Block4_FBgn0034010_Block5_FBgn0064225_Block6_FBgn0036263 Block 7.15	No	-2.63231
Block 1.15 Block 2.7 Block3_FBgn0034010_Block4_FBgn0034010_Block5_FBgn0064225_Block6_FBgn0036263 Block 7.15	Yes	-0.789946
Block 1.15 Block 2.7 Block3_FBgn0034010_Block4_FBgn0036263_Block5_FBgn0031980_Block6_FBgn0034010 Block 7.15	No	-6.19025
Block 1.15 Block 2.7 Block3_FBgn0034010_Block4_FBgn0036263_Block5_FBgn0031980_Block6_FBgn0034010 Block 7.15	Yes	-3.41015
Block 1.15 Block 2.7 Block3_FBgn0034010_Block4_FBgn0036263_Block5_FBgn0031980_Block6_FBgn0064225 Block 7.15	No	-5.73079
Block 1.15 Block 2.7 Block3_FBgn0034010_Block4_FBgn0036263_Block5_FBgn0031980_Block6_FBgn0064225 Block 7.15	Yes	-3.04097
Block 1.15 Block 2.7 Block3_FBgn0034010_Block4_FBgn0036263_Block5_FBgn0034010_Block6_FBgn0014865 Block 7.15	No	-5.43332
Block 1.15 Block 2.7 Block3_FBgn0034010_Block4_FBgn0036263_Block5_FBgn0034010_Block6_FBgn0014865 Block 7.15	Yes	-2.30871
Block 1.15 Block 2.7 Block3_FBgn0034010_Block4_FBgn0036263_Block5_FBgn0034010_Block6_FBgn0031980 Block 7.15	No	-5.835
Block 1.15 Block 2.7 Block3_FBgn0034010_Block4_FBgn0036263_Block5_FBgn0034010_Block6_FBgn0031980 Block 7.15	Yes	-3.22329
Block 1.15 Block 2.7 Block3_FBgn0034010_Block4_FBgn0036263_Block5_FBgn0036263_Block6_FBgn0036263 Block 7.15	No	-1.05736
Block 1.15 Block 2.7 Block3_FBgn0034010_Block4_FBgn0036263_Block5_FBgn0036263_Block6_FBgn0036263 Block 7.15	Yes	-0.245942
Block 1.15 Block 2.7 Block3_FBgn0034010_Block4_FBgn0036263_Block5_FBgn0064225_Block6_FBgn0004878 Block 7.15	No	-4.4564
Block 1.15 Block 2.7 Block3_FBgn0034010_Block4_FBgn0036263_Block5_FBgn0064225_Block6_FBgn0004878 Block 7.15	Yes	-1.99558
Block 1.15 Block 2.7 Block3_FBgn0034010_Block4_FBgn0036263_Block5_FBgn0064225_Block6_FBgn0031980 Block 7.15	No	-6.2059
Block 1.15 Block 2.7 Block3_FBgn0034010_Block4_FBgn0036263_Block5_FBgn0064225_Block6_FBgn0031980 Block 7.15	Yes	-4.01208
Block 1.15 Block 2.7 Block3_FBgn0034010_Block4_FBgn0036263_Block5_FBgn0064225_Block6_FBgn0034010 Block 7.15	No	-6.72145
Block 1.15 Block 2.7 Block3_FBgn0034010_Block4_FBgn0036263_Block5_FBgn0064225_Block6_FBgn0034010 Block 7.15	Yes	-4.05468
Block 1.15 Block 2.7 Block3_FBgn0034010_Block4_FBgn0036263_Block5_FBgn0064225_Block6_FBgn0036263 Block 7.15	No	-5.75395
Block 1.15 Block 2.7 Block3_FBgn0034010_Block4_FBgn0036263_Block5_FBgn0064225_Block6_FBgn0036263 Block 7.15	Yes	-3.39772
Block 1.15 Block 2.7 Block3_FBgn0034010_Block4_FBgn0036263_Block5_FBgn0064225_Block6_FBgn0064225 Block 7.15	No	-5.46012
Block 1.15 Block 2.7 Block3_FBgn0034010_Block4_FBgn0036263_Block5_FBgn0064225_Block6_FBgn0064225 Block 7.15	Yes	-3.8339
Block 1.15 Block 2.7 Block3_FBgn0034010_Block4_FBgn0064225_Block5_FBgn0031980_Block6_FBgn0014865 Block 7.15	No	-5.45694
Block 1.15 Block 2.7 Block3_FBgn0034010_Block4_FBgn0064225_Block5_FBgn0031980_Block6_FBgn0014865 Block 7.15	Yes	-2.68508
Block 1.15 Block 2.7 Block3_FBgn0034010_Block4_FBgn0064225_Block5_FBgn0031980_Block6_FBgn0034010 Block 7.15	No	-4.72904
Block 1.15 Block 2.7 Block3_FBgn0034010_Block4_FBgn0064225_Block5_FBgn0031980_Block6_FBgn0034010 Block 7.15	Yes	-2.51585
Block 1.15 Block 2.7 Block3_FBgn0034010_Block4_FBgn0064225_Block5_FBgn0031980_Block6_FBgn0064225 Block 7.15	No	-5.20353
Block 1.15 Block 2.7 Block3_FBgn0034010_Block4_FBgn0064225_Block5_FBgn0031980_Block6_FBgn0064225 Block 7.15	Yes	-2.40229
Block 1.15 Block 2.7 Block3_FBgn0034010_Block4_FBgn0064225_Block5_FBgn0034010_Block6_FBgn0034010 Block 7.15	No	-6.09187
Block 1.15 Block 2.7 Block3_FBgn0034010_Block4_FBgn0064225_Block5_FBgn0034010_Block6_FBgn0034010 Block 7.15	Yes	-2.84657
Block 1.15 Block 2.7 Block3_FBgn0034010_Block4_FBgn0064225_Block5_FBgn0034010_Block6_FBgn0036263 Block 7.15	No	-5.85753
Block 1.15 Block 2.7 Block3_FBgn0034010_Block4_FBgn0064225_Block5_FBgn0034010_Block6_FBgn0036263 Block 7.15	Yes	-3.41815
Block 1.15 Block 2.7 Block3_FBgn0034010_Block4_FBgn0064225_Block5_FBgn0034010_Block6_FBgn0064225 Block 7.15	No	-5.72871
Block 1.15 Block 2.7 Block3_FBgn0034010_Block4_FBgn0064225_Block5_FBgn0034010_Block6_FBgn0064225 Block 7.15	Yes	-3.37739
Block 1.15 Block 2.7 Block3_FBgn0034010_Block4_FBgn0064225_Block5_FBgn0036263_Block6_FBgn0014865 Block 7.15	No	-4.3539
Block 1.15 Block 2.7 Block3_FBgn0034010_Block4_FBgn0064225_Block5_FBgn0036263_Block6_FBgn0014865 Block 7.15	Yes	-2.2989
Block 1.15 Block 2.7 Block3_FBgn0034010_Block4_FBgn0064225_Block5_FBgn0036263_Block6_FBgn0034010 Block 7.15	No	-4.5193
Block 1.15 Block 2.7 Block3_FBgn0034010_Block4_FBgn0064225_Block5_FBgn0036263_Block6_FBgn0034010 Block 7.15	Yes	-2.49035
Block 1.15 Block 2.7 Block3_FBgn0034010_Block4_FBgn0064225_Block5_FBgn0064225_Block6_FBgn0014865 Block 7.15	No	-7.12141
Block 1.15 Block 2.7 Block3_FBgn0034010_Block4_FBgn0064225_Block5_FBgn0064225_Block6_FBgn0014865 Block 7.15	Yes	-3.3895
Block 1.15 Block 2.7 Block3_FBgn0034010_Block4_FBgn0064225_Block5_FBgn0064225_Block6_FBgn0034010 Block 7.15	No	-6.51147
Block 1.15 Block 2.7 Block3_FBgn0034010_Block4_FBgn0064225_Block5_FBgn0064225_Block6_FBgn0034010 Block 7.15	Yes	-4.07494
Block 1.15 Block 2.7 Block3_FBgn0037387_Block4_FBgn0031980_Block5_FBgn0031980_Block6_FBgn0031980 Block 7.15	No	0.104462
Block 1.15 Block 2.7 Block3_FBgn0037387_Block4_FBgn0031980_Block5_FBgn0031980_Block6_FBgn0031980 Block 7.15	Yes	1.67275
Block 1.15 Block 2.7 Block3_FBgn0037387_Block4_FBgn0034010_Block5_FBgn0034010_Block6_FBgn0034010 Block 7.15	No	0.679832
Block 1.15 Block 2.7 Block3_FBgn0037387_Block4_FBgn0034010_Block5_FBgn0034010_Block6_FBgn0034010 Block 7.15	Yes	4.04031
Block 1.15 Block 2.7 Block3_FBgn0037387_Block4_FBgn0036263_Block5_FBgn0036263_Block6_FBgn0036263 Block 7.15	No	-0.977893
Block 1.15 Block 2.7 Block3_FBgn0037387_Block4_FBgn0036263_Block5_FBgn0036263_Block6_FBgn0036263 Block 7.15	Yes	1.20417
Block 1.15 Block 2.7 Block3_FBgn0040318_Block4_FBgn0004878_Block5_FBgn0004878_Block6_FBgn0004878 Block 7.15	No	-0.585604
Block 1.15 Block 2.7 Block3_FBgn0040318_Block4_FBgn0004878_Block5_FBgn0004878_Block6_FBgn0004878 Block 7.15	Yes	4.88352
Block 1.15 Block 2.7 Block3_FBgn0040318_Block4_FBgn0034010_Block5_FBgn0034010_Block6_FBgn0034010 Block 7.15	No	-0.608268
Block 1.15 Block 2.7 Block3_FBgn0040318_Block4_FBgn0034010_Block5_FBgn0034010_Block6_FBgn0034010 Block 7.15	Yes	2.83406
Block 1.15 Block 2.7 Block3_FBgn0040318_Block4_FBgn0036263_Block5_FBgn0036263_Block6_FBgn0036263 Block 7.15	No	-2.92213
Block 1.15 Block 2.7 Block3_FBgn0040318_Block4_FBgn0036263_Block5_FBgn0036263_Block6_FBgn0036263 Block 7.15	Yes	-0.849736
Block 1.15 Block 2.7 Block3_FBgn0064225_Block4_FBgn0004878_Block5_FBgn0031980_Block6_FBgn0031980 Block 7.15	No	-2.32335
Block 1.15 Block 2.7 Block3_FBgn0064225_Block4_FBgn0004878_Block5_FBgn0031980_Block6_FBgn0031980 Block 7.15	Yes	0.0577536
Block 1.15 Block 2.7 Block3_FBgn0064225_Block4_FBgn0004878_Block5_FBgn0031980_Block6_FBgn0034010 Block 7.15	No	-2.82921
Block 1.15 Block 2.7 Block3_FBgn0064225_Block4_FBgn0004878_Block5_FBgn0031980_Block6_FBgn0034010 Block 7.15	Yes	0.266399
Block 1.15 Block 2.7 Block3_FBgn0064225_Block4_FBgn0004878_Block5_FBgn0031980_Block6_FBgn0036263 Block 7.15	No	-3.12478
Block 1.15 Block 2.7 Block3_FBgn0064225_Block4_FBgn0004878_Block5_FBgn0031980_Block6_FBgn0036263 Block 7.15	Yes	-0.0640958
Block 1.15 Block 2.7 Block3_FBgn0064225_Block4_FBgn0004878_Block5_FBgn0034010_Block6_FBgn0014865 Block 7.15	No	-2.05818
Block 1.15 Block 2.7 Block3_FBgn0064225_Block4_FBgn0004878_Block5_FBgn0034010_Block6_FBgn0014865 Block 7.15	Yes	1.695
Block 1.15 Block 2.7 Block3_FBgn0064225_Block4_FBgn0004878_Block5_FBgn0034010_Block6_FBgn0031980 Block 7.15	No	-2.69315
Block 1.15 Block 2.7 Block3_FBgn0064225_Block4_FBgn0004878_Block5_FBgn0034010_Block6_FBgn0031980 Block 7.15	Yes	-0.938508
Block 1.15 Block 2.7 Block3_FBgn0064225_Block4_FBgn0004878_Block5_FBgn0034010_Block6_FBgn0034010 Block 7.15	No	-2.52627
Block 1.15 Block 2.7 Block3_FBgn0064225_Block4_FBgn0004878_Block5_FBgn0034010_Block6_FBgn0034010 Block 7.15	Yes	0.1717
Block 1.15 Block 2.7 Block3_FBgn0064225_Block4_FBgn0004878_Block5_FBgn0034010_Block6_FBgn0064225 Block 7.15	No	-2.49159
Block 1.15 Block 2.7 Block3_FBgn0064225_Block4_FBgn0004878_Block5_FBgn0034010_Block6_FBgn0064225 Block 7.15	Yes	-0.00304612
Block 1.15 Block 2.7 Block3_FBgn0064225_Block4_FBgn0004878_Block5_FBgn0036263_Block6_FBgn0004878 Block 7.15	No	0.699194
Block 1.15 Block 2.7 Block3_FBgn0064225_Block4_FBgn0004878_Block5_FBgn0036263_Block6_FBgn0004878 Block 7.15	Yes	3.6841
Block 1.15 Block 2.7 Block3_FBgn0064225_Block4_FBgn0004878_Block5_FBgn0036263_Block6_FBgn0064225 Block 7.15	No	-0.0647868
Block 1.15 Block 2.7 Block3_FBgn0064225_Block4_FBgn0004878_Block5_FBgn0036263_Block6_FBgn0064225 Block 7.15	Yes	2.84601
Block 1.15 Block 2.7 Block3_FBgn0064225_Block4_FBgn0004878_Block5_FBgn0064225_Block6_FBgn0014865 Block 7.15	No	-2.76954
Block 1.15 Block 2.7 Block3_FBgn0064225_Block4_FBgn0004878_Block5_FBgn0064225_Block6_FBgn0014865 Block 7.15	Yes	-0.304223
Block 1.15 Block 2.7 Block3_FBgn0064225_Block4_FBgn0004878_Block5_FBgn0064225_Block6_FBgn0031980 Block 7.15	No	-3.21074
Block 1.15 Block 2.7 Block3_FBgn0064225_Block4_FBgn0004878_Block5_FBgn0064225_Block6_FBgn0031980 Block 7.15	Yes	-1.18071
Block 1.15 Block 2.7 Block3_FBgn0064225_Block4_FBgn0004878_Block5_FBgn0064225_Block6_FBgn0034010 Block 7.15	No	-3.19196
Block 1.15 Block 2.7 Block3_FBgn0064225_Block4_FBgn0004878_Block5_FBgn0064225_Block6_FBgn0034010 Block 7.15	Yes	-0.663554
Block 1.15 Block 2.7 Block3_FBgn0064225_Block4_FBgn0004878_Block5_FBgn0064225_Block6_FBgn0064225 Block 7.15	No	-2.69553
Block 1.15 Block 2.7 Block3_FBgn0064225_Block4_FBgn0004878_Block5_FBgn0064225_Block6_FBgn0064225 Block 7.15	Yes	-0.101506
Block 1.15 Block 2.7 Block3_FBgn0064225_Block4_FBgn0031980_Block5_FBgn0031980_Block6_FBgn0004878 Block 7.15	No	-1.16114
Block 1.15 Block 2.7 Block3_FBgn0064225_Block4_FBgn0031980_Block5_FBgn0031980_Block6_FBgn0004878 Block 7.15	Yes	2.66942
Block 1.15 Block 2.7 Block3_FBgn0064225_Block4_FBgn0031980_Block5_FBgn0031980_Block6_FBgn0014865 Block 7.15	No	-0.341082
Block 1.15 Block 2.7 Block3_FBgn0064225_Block4_FBgn0031980_Block5_FBgn0031980_Block6_FBgn0014865 Block 7.15	Yes	2.32857
Block 1.15 Block 2.7 Block3_FBgn0064225_Block4_FBgn0031980_Block5_FBgn0031980_Block6_FBgn0034010 Block 7.15	No	-1.24122
Block 1.15 Block 2.7 Block3_FBgn0064225_Block4_FBgn0031980_Block5_FBgn0031980_Block6_FBgn0034010 Block 7.15	Yes	1.46003
Block 1.15 Block 2.7 Block3_FBgn0064225_Block4_FBgn0031980_Block5_FBgn0031980_Block6_FBgn0036263 Block 7.15	No	-0.48049
Block 1.15 Block 2.7 Block3_FBgn0064225_Block4_FBgn0031980_Block5_FBgn0031980_Block6_FBgn0036263 Block 7.15	Yes	1.5017
Block 1.15 Block 2.7 Block3_FBgn0064225_Block4_FBgn0031980_Block5_FBgn0031980_Block6_FBgn0064225 Block 7.15	No	-0.559655
Block 1.15 Block 2.7 Block3_FBgn0064225_Block4_FBgn0031980_Block5_FBgn0031980_Block6_FBgn0064225 Block 7.15	Yes	1.89169
Block 1.15 Block 2.7 Block3_FBgn0064225_Block4_FBgn0031980_Block5_FBgn0034010_Block6_FBgn0036263 Block 7.15	No	-1.78054
Block 1.15 Block 2.7 Block3_FBgn0064225_Block4_FBgn0031980_Block5_FBgn0034010_Block6_FBgn0036263 Block 7.15	Yes	1.81143
Block 1.15 Block 2.7 Block3_FBgn0064225_Block4_FBgn0031980_Block5_FBgn0034010_Block6_FBgn0064225 Block 7.15	No	-1.85557
Block 1.15 Block 2.7 Block3_FBgn0064225_Block4_FBgn0031980_Block5_FBgn0034010_Block6_FBgn0064225 Block 7.15	Yes	0.768847
Block 1.15 Block 2.7 Block3_FBgn0064225_Block4_FBgn0031980_Block5_FBgn0036263_Block6_FBgn0031980 Block 7.15	No	1.69594
Block 1.15 Block 2.7 Block3_FBgn0064225_Block4_FBgn0031980_Block5_FBgn0036263_Block6_FBgn0031980 Block 7.15	Yes	3.5375
Block 1.15 Block 2.7 Block3_FBgn0064225_Block4_FBgn0031980_Block5_FBgn0036263_Block6_FBgn0036263 Block 7.15	No	2.65785
Block 1.15 Block 2.7 Block3_FBgn0064225_Block4_FBgn0031980_Block5_FBgn0036263_Block6_FBgn0036263 Block 7.15	Yes	4.45278
Block 1.15 Block 2.7 Block3_FBgn0064225_Block4_FBgn0031980_Block5_FBgn0064225_Block6_FBgn0004878 Block 7.15	No	-0.829611
Block 1.15 Block 2.7 Block3_FBgn0064225_Block4_FBgn0031980_Block5_FBgn0064225_Block6_FBgn0004878 Block 7.15	Yes	2.46473
Block 1.15 Block 2.7 Block3_FBgn0064225_Block4_FBgn0031980_Block5_FBgn0064225_Block6_FBgn0014865 Block 7.15	No	-2.23476
Block 1.15 Block 2.7 Block3_FBgn0064225_Block4_FBgn0031980_Block5_FBgn0064225_Block6_FBgn0014865 Block 7.15	Yes	0.158305
Block 1.15 Block 2.7 Block3_FBgn0064225_Block4_FBgn0031980_Block5_FBgn0064225_Block6_FBgn0031980 Block 7.15	No	-2.91053
Block 1.15 Block 2.7 Block3_FBgn0064225_Block4_FBgn0031980_Block5_FBgn0064225_Block6_FBgn0031980 Block 7.15	Yes	-0.839339
Block 1.15 Block 2.7 Block3_FBgn0064225_Block4_FBgn0031980_Block5_FBgn0064225_Block6_FBgn0034010 Block 7.15	No	-2.3431
Block 1.15 Block 2.7 Block3_FBgn0064225_Block4_FBgn0031980_Block5_FBgn0064225_Block6_FBgn0034010 Block 7.15	Yes	0.594413
Block 1.15 Block 2.7 Block3_FBgn0064225_Block4_FBgn0031980_Block5_FBgn0064225_Block6_FBgn0064225 Block 7.15	No	-2.27926
Block 1.15 Block 2.7 Block3_FBgn0064225_Block4_FBgn0031980_Block5_FBgn0064225_Block6_FBgn0064225 Block 7.15	Yes	1.11718
Block 1.15 Block 2.7 Block3_FBgn0064225_Block4_FBgn0034010_Block5_FBgn0031980_Block6_FBgn0031980 Block 7.15	No	-1.91404
Block 1.15 Block 2.7 Block3_FBgn0064225_Block4_FBgn0034010_Block5_FBgn0031980_Block6_FBgn0031980 Block 7.15	Yes	1.61891
Block 1.15 Block 2.7 Block3_FBgn0064225_Block4_FBgn0034010_Block5_FBgn0031980_Block6_FBgn0034010 Block 7.15	No	-1.69313
Block 1.15 Block 2.7 Block3_FBgn0064225_Block4_FBgn0034010_Block5_FBgn0031980_Block6_FBgn0034010 Block 7.15	Yes	1.90771
Block 1.15 Block 2.7 Block3_FBgn0064225_Block4_FBgn0034010_Block5_FBgn0031980_Block6_FBgn0036263 Block 7.15	No	-1.94171
Block 1.15 Block 2.7 Block3_FBgn0064225_Block4_FBgn0034010_Block5_FBgn0031980_Block6_FBgn0036263 Block 7.15	Yes	1.51204
Block 1.15 Block 2.7 Block3_FBgn0064225_Block4_FBgn0034010_Block5_FBgn0031980_Block6_FBgn0064225 Block 7.15	No	-1.96462
Block 1.15 Block 2.7 Block3_FBgn0064225_Block4_FBgn0034010_Block5_FBgn0031980_Block6_FBgn0064225 Block 7.15	Yes	1.4995
Block 1.15 Block 2.7 Block3_FBgn0064225_Block4_FBgn0034010_Block5_FBgn0034010_Block6_FBgn0014865 Block 7.15	No	-0.168913
Block 1.15 Block 2.7 Block3_FBgn0064225_Block4_FBgn0034010_Block5_FBgn0034010_Block6_FBgn0014865 Block 7.15	Yes	3.66893
Block 1.15 Block 2.7 Block3_FBgn0064225_Block4_FBgn0034010_Block5_FBgn0034010_Block6_FBgn0031980 Block 7.15	No	0.477284
Block 1.15 Block 2.7 Block3_FBgn0064225_Block4_FBgn0034010_Block5_FBgn0034010_Block6_FBgn0031980 Block 7.15	Yes	2.66899
Block 1.15 Block 2.7 Block3_FBgn0064225_Block4_FBgn0034010_Block5_FBgn0036263_Block6_FBgn0034010 Block 7.15	No	-0.109932
Block 1.15 Block 2.7 Block3_FBgn0064225_Block4_FBgn0034010_Block5_FBgn0036263_Block6_FBgn0034010 Block 7.15	Yes	2.53337
Block 1.15 Block 2.7 Block3_FBgn0064225_Block4_FBgn0034010_Block5_FBgn0036263_Block6_FBgn0036263 Block 7.15	No	1.66994
Block 1.15 Block 2.7 Block3_FBgn0064225_Block4_FBgn0034010_Block5_FBgn0036263_Block6_FBgn0036263 Block 7.15	Yes	3.66456
Block 1.15 Block 2.7 Block3_FBgn0064225_Block4_FBgn0034010_Block5_FBgn0064225_Block6_FBgn0031980 Block 7.15	No	-3.17743
Block 1.15 Block 2.7 Block3_FBgn0064225_Block4_FBgn0034010_Block5_FBgn0064225_Block6_FBgn0031980 Block 7.15	Yes	-0.881889
Block 1.15 Block 2.7 Block3_FBgn0064225_Block4_FBgn0034010_Block5_FBgn0064225_Block6_FBgn0064225 Block 7.15	No	-1.28483
Block 1.15 Block 2.7 Block3_FBgn0064225_Block4_FBgn0034010_Block5_FBgn0064225_Block6_FBgn0064225 Block 7.15	Yes	0.844086
Block 1.15 Block 2.7 Block3_FBgn0064225_Block4_FBgn0036263_Block5_FBgn0031980_Block6_FBgn0014865 Block 7.15	No	-1.84798
Block 1.15 Block 2.7 Block3_FBgn0064225_Block4_FBgn0036263_Block5_FBgn0031980_Block6_FBgn0014865 Block 7.15	Yes	1.59888
Block 1.15 Block 2.7 Block3_FBgn0064225_Block4_FBgn0036263_Block5_FBgn0031980_Block6_FBgn0031980 Block 7.15	No	-1.79452
Block 1.15 Block 2.7 Block3_FBgn0064225_Block4_FBgn0036263_Block5_FBgn0031980_Block6_FBgn0031980 Block 7.15	Yes	0.646656
Block 1.15 Block 2.7 Block3_FBgn0064225_Block4_FBgn0036263_Block5_FBgn0031980_Block6_FBgn0034010 Block 7.15	No	-2.6847
Block 1.15 Block 2.7 Block3_FBgn0064225_Block4_FBgn0036263_Block5_FBgn0031980_Block6_FBgn0034010 Block 7.15	Yes	1.33173
Block 1.15 Block 2.7 Block3_FBgn0064225_Block4_FBgn0036263_Block5_FBgn0031980_Block6_FBgn0064225 Block 7.15	No	-1.74317
Block 1.15 Block 2.7 Block3_FBgn0064225_Block4_FBgn0036263_Block5_FBgn0031980_Block6_FBgn0064225 Block 7.15	Yes	1.43508
Block 1.15 Block 2.7 Block3_FBgn0064225_Block4_FBgn0036263_Block5_FBgn0034010_Block6_FBgn0031980 Block 7.15	No	-3.39232
Block 1.15 Block 2.7 Block3_FBgn0064225_Block4_FBgn0036263_Block5_FBgn0034010_Block6_FBgn0031980 Block 7.15	Yes	0.192697
Block 1.15 Block 2.7 Block3_FBgn0064225_Block4_FBgn0036263_Block5_FBgn0034010_Block6_FBgn0034010 Block 7.15	No	-2.42982
Block 1.15 Block 2.7 Block3_FBgn0064225_Block4_FBgn0036263_Block5_FBgn0034010_Block6_FBgn0034010 Block 7.15	Yes	0.791751
Block 1.15 Block 2.7 Block3_FBgn0064225_Block4_FBgn0036263_Block5_FBgn0034010_Block6_FBgn0036263 Block 7.15	No	-2.14058
Block 1.15 Block 2.7 Block3_FBgn0064225_Block4_FBgn0036263_Block5_FBgn0034010_Block6_FBgn0036263 Block 7.15	Yes	0.942844
Block 1.15 Block 2.7 Block3_FBgn0064225_Block4_FBgn0036263_Block5_FBgn0034010_Block6_FBgn0064225 Block 7.15	No	-2.42471
Block 1.15 Block 2.7 Block3_FBgn0064225_Block4_FBgn0036263_Block5_FBgn0034010_Block6_FBgn0064225 Block 7.15	Yes	1.15936
Block 1.15 Block 2.7 Block3_FBgn0064225_Block4_FBgn0036263_Block5_FBgn0036263_Block6_FBgn0014865 Block 7.15	No	0.538055
Block 1.15 Block 2.7 Block3_FBgn0064225_Block4_FBgn0036263_Block5_FBgn0036263_Block6_FBgn0014865 Block 7.15	Yes	3.7331
Block 1.15 Block 2.7 Block3_FBgn0064225_Block4_FBgn0036263_Block5_FBgn0036263_Block6_FBgn0031980 Block 7.15	No	0.803685
Block 1.15 Block 2.7 Block3_FBgn0064225_Block4_FBgn0036263_Block5_FBgn0036263_Block6_FBgn0031980 Block 7.15	Yes	3.27295
Block 1.15 Block 2.7 Block3_FBgn0064225_Block4_FBgn0036263_Block5_FBgn0036263_Block6_FBgn0034010 Block 7.15	No	-0.87995
Block 1.15 Block 2.7 Block3_FBgn0064225_Block4_FBgn0036263_Block5_FBgn0036263_Block6_FBgn0034010 Block 7.15	Yes	2.49276
Block 1.15 Block 2.7 Block3_FBgn0064225_Block4_FBgn0036263_Block5_FBgn0036263_Block6_FBgn0036263 Block 7.15	No	1.96747
Block 1.15 Block 2.7 Block3_FBgn0064225_Block4_FBgn0036263_Block5_FBgn0036263_Block6_FBgn0036263 Block 7.15	Yes	3.87272
Block 1.15 Block 2.7 Block3_FBgn0064225_Block4_FBgn0036263_Block5_FBgn0036263_Block6_FBgn0064225 Block 7.15	No	0.531256
Block 1.15 Block 2.7 Block3_FBgn0064225_Block4_FBgn0036263_Block5_FBgn0036263_Block6_FBgn0064225 Block 7.15	Yes	3.3156
Block 1.15 Block 2.7 Block3_FBgn0064225_Block4_FBgn0036263_Block5_FBgn0064225_Block6_FBgn0014865 Block 7.15	No	-2.83953
Block 1.15 Block 2.7 Block3_FBgn0064225_Block4_FBgn0036263_Block5_FBgn0064225_Block6_FBgn0014865 Block 7.15	Yes	1.78133
Block 1.15 Block 2.7 Block3_FBgn0064225_Block4_FBgn0036263_Block5_FBgn0064225_Block6_FBgn0031980 Block 7.15	No	-1.86319
Block 1.15 Block 2.7 Block3_FBgn0064225_Block4_FBgn0036263_Block5_FBgn0064225_Block6_FBgn0031980 Block 7.15	Yes	0.560714
Block 1.15 Block 2.7 Block3_FBgn0064225_Block4_FBgn0036263_Block5_FBgn0064225_Block6_FBgn0034010 Block 7.15	No	-3.04153
Block 1.15 Block 2.7 Block3_FBgn0064225_Block4_FBgn0036263_Block5_FBgn0064225_Block6_FBgn0034010 Block 7.15	Yes	-0.232634
Block 1.15 Block 2.7 Block3_FBgn0064225_Block4_FBgn0036263_Block5_FBgn0064225_Block6_FBgn0064225 Block 7.15	No	-1.76793
Block 1.15 Block 2.7 Block3_FBgn0064225_Block4_FBgn0036263_Block5_FBgn0064225_Block6_FBgn0064225 Block 7.15	Yes	1.24728
Block 1.15 Block 2.7 Block3_FBgn0064225_Block4_FBgn0064225_Block5_FBgn0031980_Block6_FBgn0004878 Block 7.15	No	-0.887468
Block 1.15 Block 2.7 Block3_FBgn0064225_Block4_FBgn0064225_Block5_FBgn0031980_Block6_FBgn0004878 Block 7.15	Yes	2.82148
Block 1.15 Block 2.7 Block3_FBgn0064225_Block4_FBgn0064225_Block5_FBgn0031980_Block6_FBgn0014865 Block 7.15	No	-0.941636
Block 1.15 Block 2.7 Block3_FBgn0064225_Block4_FBgn0064225_Block5_FBgn0031980_Block6_FBgn0014865 Block 7.15	Yes	1.91609
Block 1.15 Block 2.7 Block3_FBgn0064225_Block4_FBgn0064225_Block5_FBgn0031980_Block6_FBgn0031980 Block 7.15	No	-1.34942
Block 1.15 Block 2.7 Block3_FBgn0064225_Block4_FBgn0064225_Block5_FBgn0031980_Block6_FBgn0031980 Block 7.15	Yes	1.03079
Block 1.15 Block 2.7 Block3_FBgn0064225_Block4_FBgn0064225_Block5_FBgn0031980_Block6_FBgn0064225 Block 7.15	No	-1.1696
Block 1.15 Block 2.7 Block3_FBgn0064225_Block4_FBgn0064225_Block5_FBgn0031980_Block6_FBgn0064225 Block 7.15	Yes	2.08755
Block 1.15 Block 2.7 Block3_FBgn0064225_Block4_FBgn0064225_Block5_FBgn0034010_Block6_FBgn0014865 Block 7.15	No	-1.40205
Block 1.15 Block 2.7 Block3_FBgn0064225_Block4_FBgn0064225_Block5_FBgn0034010_Block6_FBgn0014865 Block 7.15	Yes	1.38821
Block 1.15 Block 2.7 Block3_FBgn0064225_Block4_FBgn0064225_Block5_FBgn0034010_Block6_FBgn0031980 Block 7.15	No	-2.32002
Block 1.15 Block 2.7 Block3_FBgn0064225_Block4_FBgn0064225_Block5_FBgn0034010_Block6_FBgn0031980 Block 7.15	Yes	-0.0816627
Block 1.15 Block 2.7 Block3_FBgn0064225_Block4_FBgn0064225_Block5_FBgn0034010_Block6_FBgn0034010 Block 7.15	No	-1.92069
Block 1.15 Block 2.7 Block3_FBgn0064225_Block4_FBgn0064225_Block5_FBgn0034010_Block6_FBgn0034010 Block 7.15	Yes	1.5789
Block 1.15 Block 2.7 Block3_FBgn0064225_Block4_FBgn0064225_Block5_FBgn0034010_Block6_FBgn0036263 Block 7.15	No	-1.53144
Block 1.15 Block 2.7 Block3_FBgn0064225_Block4_FBgn0064225_Block5_FBgn0034010_Block6_FBgn0036263 Block 7.15	Yes	2.00516
Block 1.15 Block 2.7 Block3_FBgn0064225_Block4_FBgn0064225_Block5_FBgn0034010_Block6_FBgn0064225 Block 7.15	No	-1.29845
Block 1.15 Block 2.7 Block3_FBgn0064225_Block4_FBgn0064225_Block5_FBgn0034010_Block6_FBgn0064225 Block 7.15	Yes	1.73062
Block 1.15 Block 2.7 Block3_FBgn0064225_Block4_FBgn0064225_Block5_FBgn0036263_Block6_FBgn0014865 Block 7.15	No	0.0277499
Block 1.15 Block 2.7 Block3_FBgn0064225_Block4_FBgn0064225_Block5_FBgn0036263_Block6_FBgn0014865 Block 7.15	Yes	2.8261
Block 1.15 Block 2.7 Block3_FBgn0064225_Block4_FBgn0064225_Block5_FBgn0036263_Block6_FBgn0031980 Block 7.15	No	0.602822
Block 1.15 Block 2.7 Block3_FBgn0064225_Block4_FBgn0064225_Block5_FBgn0036263_Block6_FBgn0031980 Block 7.15	Yes	3.13383
Block 1.15 Block 2.7 Block3_FBgn0064225_Block4_FBgn0064225_Block5_FBgn0036263_Block6_FBgn0034010 Block 7.15	No	-1.02234
Block 1.15 Block 2.7 Block3_FBgn0064225_Block4_FBgn0064225_Block5_FBgn0036263_Block6_FBgn0034010 Block 7.15	Yes	1.81163
Block 1.15 Block 2.7 Block3_FBgn0064225_Block4_FBgn0064225_Block5_FBgn0036263_Block6_FBgn0036263 Block 7.15	No	0.51683
Block 1.15 Block 2.7 Block3_FBgn0064225_Block4_FBgn0064225_Block5_FBgn0036263_Block6_FBgn0036263 Block 7.15	Yes	2.75988
Block 1.15 Block 2.7 Block3_FBgn0064225_Block4_FBgn0064225_Block5_FBgn0064225_Block6_FBgn0004878 Block 7.15	No	0.15169
Block 1.15 Block 2.7 Block3_FBgn0064225_Block4_FBgn0064225_Block5_FBgn0064225_Block6_FBgn0004878 Block 7.15	Yes	2.97992
Block 1.15 Block 2.7 Block3_FBgn0064225_Block4_FBgn0064225_Block5_FBgn0064225_Block6_FBgn0031980 Block 7.15	No	-1.70002
Block 1.15 Block 2.7 Block3_FBgn0064225_Block4_FBgn0064225_Block5_FBgn0064225_Block6_FBgn0031980 Block 7.15	Yes	0.982011
Block 1.15 Block 2.7 Block3_FBgn0064225_Block4_FBgn0064225_Block5_FBgn0064225_Block6_FBgn0034010 Block 7.15	No	-1.70382
Block 1.15 Block 2.7 Block3_FBgn0064225_Block4_FBgn0064225_Block5_FBgn0064225_Block6_FBgn0034010 Block 7.15	Yes	0.514792
Block 1.15 Block 2.7 Block3_FBgn0064225_Block4_FBgn0064225_Block5_FBgn0064225_Block6_FBgn0036263 Block 7.15	No	-1.28262
Block 1.15 Block 2.7 Block3_FBgn0064225_Block4_FBgn0064225_Block5_FBgn0064225_Block6_FBgn0036263 Block 7.15	Yes	1.48518
Block 1.15 Block 2.7 Block3_FBgn0086519_Block4_FBgn0004878_Block5_FBgn0031980_Block6_FBgn0004878 Block 7.15	No	1.26443
Block 1.15 Block 2.7 Block3_FBgn0086519_Block4_FBgn0004878_Block5_FBgn0031980_Block6_FBgn0004878 Block 7.15	Yes	2.66537
Block 1.15 Block 2.7 Block3_FBgn0086519_Block4_FBgn0004878_Block5_FBgn0031980_Block6_FBgn0014865 Block 7.15	No	-4.31541
Block 1.15 Block 2.7 Block3_FBgn0086519_Block4_FBgn0004878_Block5_FBgn0031980_Block6_FBgn0014865 Block 7.15	Yes	-1.40769
Block 1.15 Block 2.7 Block3_FBgn0086519_Block4_FBgn0004878_Block5_FBgn0031980_Block6_FBgn0031980 Block 7.15	No	-4.97503
Block 1.15 Block 2.7 Block3_FBgn0086519_Block4_FBgn0004878_Block5_FBgn0031980_Block6_FBgn0031980 Block 7.15	Yes	-1.61025
Block 1.15 Block 2.7 Block3_FBgn0086519_Block4_FBgn0004878_Block5_FBgn0031980_Block6_FBgn0034010 Block 7.15	No	-5.10683
Block 1.15 Block 2.7 Block3_FBgn0086519_Block4_FBgn0004878_Block5_FBgn0031980_Block6_FBgn0034010 Block 7.15	Yes	-1.27371
Block 1.15 Block 2.7 Block3_FBgn0086519_Block4_FBgn0004878_Block5_FBgn0031980_Block6_FBgn0064225 Block 7.15	No	-4.70516
Block 1.15 Block 2.7 Block3_FBgn0086519_Block4_FBgn0004878_Block5_FBgn0031980_Block6_FBgn0064225 Block 7.15	Yes	-1.40972
Block 1.15 Block 2.7 Block3_FBgn0086519_Block4_FBgn0004878_Block5_FBgn0034010_Block6_FBgn0004878 Block 7.15	No	0.244786
Block 1.15 Block 2.7 Block3_FBgn0086519_Block4_FBgn0004878_Block5_FBgn0034010_Block6_FBgn0004878 Block 7.15	Yes	3.69231
Block 1.15 Block 2.7 Block3_FBgn0086519_Block4_FBgn0004878_Block5_FBgn0034010_Block6_FBgn0014865 Block 7.15	No	-2.86795
Block 1.15 Block 2.7 Block3_FBgn0086519_Block4_FBgn0004878_Block5_FBgn0034010_Block6_FBgn0014865 Block 7.15	Yes	-0.334335
Block 1.15 Block 2.7 Block3_FBgn0086519_Block4_FBgn0004878_Block5_FBgn0034010_Block6_FBgn0034010 Block 7.15	No	-4.00087
Block 1.15 Block 2.7 Block3_FBgn0086519_Block4_FBgn0004878_Block5_FBgn0034010_Block6_FBgn0034010 Block 7.15	Yes	-1.03276
Block 1.15 Block 2.7 Block3_FBgn0086519_Block4_FBgn0004878_Block5_FBgn0034010_Block6_FBgn0064225 Block 7.15	No	-3.79214
Block 1.15 Block 2.7 Block3_FBgn0086519_Block4_FBgn0004878_Block5_FBgn0034010_Block6_FBgn0064225 Block 7.15	Yes	-1.22195
Block 1.15 Block 2.7 Block3_FBgn0086519_Block4_FBgn0004878_Block5_FBgn0036263_Block6_FBgn0014865 Block 7.15	No	-3.47872
Block 1.15 Block 2.7 Block3_FBgn0086519_Block4_FBgn0004878_Block5_FBgn0036263_Block6_FBgn0014865 Block 7.15	Yes	-1.43579
Block 1.15 Block 2.7 Block3_FBgn0086519_Block4_FBgn0004878_Block5_FBgn0064225_Block6_FBgn0004878 Block 7.15	No	-1.81569
Block 1.15 Block 2.7 Block3_FBgn0086519_Block4_FBgn0004878_Block5_FBgn0064225_Block6_FBgn0004878 Block 7.15	Yes	0.0493484
Block 1.15 Block 2.7 Block3_FBgn0086519_Block4_FBgn0004878_Block5_FBgn0064225_Block6_FBgn0014865 Block 7.15	No	-5.1858
Block 1.15 Block 2.7 Block3_FBgn0086519_Block4_FBgn0004878_Block5_FBgn0064225_Block6_FBgn0014865 Block 7.15	Yes	-2.90592
Block 1.15 Block 2.7 Block3_FBgn0086519_Block4_FBgn0004878_Block5_FBgn0064225_Block6_FBgn0034010 Block 7.15	No	-6.00318
Block 1.15 Block 2.7 Block3_FBgn0086519_Block4_FBgn0004878_Block5_FBgn0064225_Block6_FBgn0034010 Block 7.15	Yes	-3.11065
Block 1.15 Block 2.7 Block3_FBgn0086519_Block4_FBgn0004878_Block5_FBgn0064225_Block6_FBgn0036263 Block 7.15	No	-5.20998
Block 1.15 Block 2.7 Block3_FBgn0086519_Block4_FBgn0004878_Block5_FBgn0064225_Block6_FBgn0036263 Block 7.15	Yes	-2.25911
Block 1.15 Block 2.7 Block3_FBgn0086519_Block4_FBgn0004878_Block5_FBgn0064225_Block6_FBgn0064225 Block 7.15	No	-5.43939
Block 1.15 Block 2.7 Block3_FBgn0086519_Block4_FBgn0004878_Block5_FBgn0064225_Block6_FBgn0064225 Block 7.15	Yes	-2.4083
Block 1.15 Block 2.7 Block3_FBgn0086519_Block4_FBgn0031980_Block5_FBgn0031980_Block6_FBgn0014865 Block 7.15	No	-1.93205
Block 1.15 Block 2.7 Block3_FBgn0086519_Block4_FBgn0031980_Block5_FBgn0031980_Block6_FBgn0014865 Block 7.15	Yes	0.150696
Block 1.15 Block 2.7 Block3_FBgn0086519_Block4_FBgn0031980_Block5_FBgn0031980_Block6_FBgn0036263 Block 7.15	No	-1.37387
Block 1.15 Block 2.7 Block3_FBgn0086519_Block4_FBgn0031980_Block5_FBgn0031980_Block6_FBgn0036263 Block 7.15	Yes	0.107379
Block 1.15 Block 2.7 Block3_FBgn0086519_Block4_FBgn0031980_Block5_FBgn0031980_Block6_FBgn0064225 Block 7.15	No	-2.02432
Block 1.15 Block 2.7 Block3_FBgn0086519_Block4_FBgn0031980_Block5_FBgn0031980_Block6_FBgn0064225 Block 7.15	Yes	-0.160228
Block 1.15 Block 2.7 Block3_FBgn0086519_Block4_FBgn0031980_Block5_FBgn0034010_Block6_FBgn0004878 Block 7.15	No	-1.31399
Block 1.15 Block 2.7 Block3_FBgn0086519_Block4_FBgn0031980_Block5_FBgn0034010_Block6_FBgn0004878 Block 7.15	Yes	3.04479
Block 1.15 Block 2.7 Block3_FBgn0086519_Block4_FBgn0031980_Block5_FBgn0034010_Block6_FBgn0014865 Block 7.15	No	-3.3477
Block 1.15 Block 2.7 Block3_FBgn0086519_Block4_FBgn0031980_Block5_FBgn0034010_Block6_FBgn0014865 Block 7.15	Yes	-0.675158
Block 1.15 Block 2.7 Block3_FBgn0086519_Block4_FBgn0031980_Block5_FBgn0034010_Block6_FBgn0031980 Block 7.15	No	-4.93248
Block 1.15 Block 2.7 Block3_FBgn0086519_Block4_FBgn0031980_Block5_FBgn0034010_Block6_FBgn0031980 Block 7.15	Yes	-1.98393
Block 1.15 Block 2.7 Block3_FBgn0086519_Block4_FBgn0031980_Block5_FBgn0034010_Block6_FBgn0064225 Block 7.15	No	-3.04124
Block 1.15 Block 2.7 Block3_FBgn0086519_Block4_FBgn0031980_Block5_FBgn0034010_Block6_FBgn0064225 Block 7.15	Yes	-0.634421
Block 1.15 Block 2.7 Block3_FBgn0086519_Block4_FBgn0031980_Block5_FBgn0036263_Block6_FBgn0034010 Block 7.15	No	-2.65975
Block 1.15 Block 2.7 Block3_FBgn0086519_Block4_FBgn0031980_Block5_FBgn0036263_Block6_FBgn0034010 Block 7.15	Yes	0.0206052
Block 1.15 Block 2.7 Block3_FBgn0086519_Block4_FBgn0031980_Block5_FBgn0036263_Block6_FBgn0036263 Block 7.15	No	-0.404752
Block 1.15 Block 2.7 Block3_FBgn0086519_Block4_FBgn0031980_Block5_FBgn0036263_Block6_FBgn0036263 Block 7.15	Yes	1.54348
Block 1.15 Block 2.7 Block3_FBgn0086519_Block4_FBgn0031980_Block5_FBgn0036263_Block6_FBgn0064225 Block 7.15	No	-0.933415
Block 1.15 Block 2.7 Block3_FBgn0086519_Block4_FBgn0031980_Block5_FBgn0036263_Block6_FBgn0064225 Block 7.15	Yes	1.24087
Block 1.15 Block 2.7 Block3_FBgn0086519_Block4_FBgn0031980_Block5_FBgn0064225_Block6_FBgn0014865 Block 7.15	No	-4.69145
Block 1.15 Block 2.7 Block3_FBgn0086519_Block4_FBgn0031980_Block5_FBgn0064225_Block6_FBgn0014865 Block 7.15	Yes	-2.54043
Block 1.15 Block 2.7 Block3_FBgn0086519_Block4_FBgn0031980_Block5_FBgn0064225_Block6_FBgn0031980 Block 7.15	No	-1.70326
Block 1.15 Block 2.7 Block3_FBgn0086519_Block4_FBgn0031980_Block5_FBgn0064225_Block6_FBgn0031980 Block 7.15	Yes	-0.412033
Block 1.15 Block 2.7 Block3_FBgn0086519_Block4_FBgn0031980_Block5_FBgn0064225_Block6_FBgn0036263 Block 7.15	No	-5.14827
Block 1.15 Block 2.7 Block3_FBgn0086519_Block4_FBgn0031980_Block5_FBgn0064225_Block6_FBgn0036263 Block 7.15	Yes	-2.3497
Block 1.15 Block 2.7 Block3_FBgn0086519_Block4_FBgn0034010_Block5_FBgn0031980_Block6_FBgn0014865 Block 7.15	No	-2.51663
Block 1.15 Block 2.7 Block3_FBgn0086519_Block4_FBgn0034010_Block5_FBgn0031980_Block6_FBgn0014865 Block 7.15	Yes	-1.36897
Block 1.15 Block 2.7 Block3_FBgn0086519_Block4_FBgn0034010_Block5_FBgn0031980_Block6_FBgn0036263 Block 7.15	No	-3.89354
Block 1.15 Block 2.7 Block3_FBgn0086519_Block4_FBgn0034010_Block5_FBgn0031980_Block6_FBgn0036263 Block 7.15	Yes	-2.09274
Block 1.15 Block 2.7 Block3_FBgn0086519_Block4_FBgn0034010_Block5_FBgn0031980_Block6_FBgn0064225 Block 7.15	No	-3.59513
Block 1.15 Block 2.7 Block3_FBgn0086519_Block4_FBgn0034010_Block5_FBgn0031980_Block6_FBgn0064225 Block 7.15	Yes	-2.02423
Block 1.15 Block 2.7 Block3_FBgn0086519_Block4_FBgn0034010_Block5_FBgn0034010_Block6_FBgn0014865 Block 7.15	No	-0.555012
Block 1.15 Block 2.7 Block3_FBgn0086519_Block4_FBgn0034010_Block5_FBgn0034010_Block6_FBgn0014865 Block 7.15	Yes	1.06187
Block 1.15 Block 2.7 Block3_FBgn0086519_Block4_FBgn0034010_Block5_FBgn0036263_Block6_FBgn0014865 Block 7.15	No	-2.68622
Block 1.15 Block 2.7 Block3_FBgn0086519_Block4_FBgn0034010_Block5_FBgn0036263_Block6_FBgn0014865 Block 7.15	Yes	-1.03731
Block 1.15 Block 2.7 Block3_FBgn0086519_Block4_FBgn0034010_Block5_FBgn0036263_Block6_FBgn0031980 Block 7.15	No	-3.44673
Block 1.15 Block 2.7 Block3_FBgn0086519_Block4_FBgn0034010_Block5_FBgn0036263_Block6_FBgn0031980 Block 7.15	Yes	-2.02674
Block 1.15 Block 2.7 Block3_FBgn0086519_Block4_FBgn0034010_Block5_FBgn0036263_Block6_FBgn0064225 Block 7.15	No	-2.53136
Block 1.15 Block 2.7 Block3_FBgn0086519_Block4_FBgn0034010_Block5_FBgn0036263_Block6_FBgn0064225 Block 7.15	Yes	-0.912136
Block 1.15 Block 2.7 Block3_FBgn0086519_Block4_FBgn0034010_Block5_FBgn0064225_Block6_FBgn0014865 Block 7.15	No	-2.39135
Block 1.15 Block 2.7 Block3_FBgn0086519_Block4_FBgn0034010_Block5_FBgn0064225_Block6_FBgn0014865 Block 7.15	Yes	-0.856008
Block 1.15 Block 2.7 Block3_FBgn0086519_Block4_FBgn0034010_Block5_FBgn0064225_Block6_FBgn0031980 Block 7.15	No	-4.54598
Block 1.15 Block 2.7 Block3_FBgn0086519_Block4_FBgn0034010_Block5_FBgn0064225_Block6_FBgn0031980 Block 7.15	Yes	-3.24867
Block 1.15 Block 2.7 Block3_FBgn0086519_Block4_FBgn0034010_Block5_FBgn0064225_Block6_FBgn0034010 Block 7.15	No	-2.95826
Block 1.15 Block 2.7 Block3_FBgn0086519_Block4_FBgn0034010_Block5_FBgn0064225_Block6_FBgn0034010 Block 7.15	Yes	-1.52494
Block 1.15 Block 2.7 Block3_FBgn0086519_Block4_FBgn0036263_Block5_FBgn0031980_Block6_FBgn0004878 Block 7.15	No	-4.73217
Block 1.15 Block 2.7 Block3_FBgn0086519_Block4_FBgn0036263_Block5_FBgn0031980_Block6_FBgn0004878 Block 7.15	Yes	-1.515
Block 1.15 Block 2.7 Block3_FBgn0086519_Block4_FBgn0036263_Block5_FBgn0031980_Block6_FBgn0031980 Block 7.15	No	-5.44449
Block 1.15 Block 2.7 Block3_FBgn0086519_Block4_FBgn0036263_Block5_FBgn0031980_Block6_FBgn0031980 Block 7.15	Yes	-2.9153
Block 1.15 Block 2.7 Block3_FBgn0086519_Block4_FBgn0036263_Block5_FBgn0031980_Block6_FBgn0036263 Block 7.15	No	-5.12423
Block 1.15 Block 2.7 Block3_FBgn0086519_Block4_FBgn0036263_Block5_FBgn0031980_Block6_FBgn0036263 Block 7.15	Yes	-2.26899
Block 1.15 Block 2.7 Block3_FBgn0086519_Block4_FBgn0036263_Block5_FBgn0034010_Block6_FBgn0014865 Block 7.15	No	-4.93103
Block 1.15 Block 2.7 Block3_FBgn0086519_Block4_FBgn0036263_Block5_FBgn0034010_Block6_FBgn0014865 Block 7.15	Yes	-1.63446
Block 1.15 Block 2.7 Block3_FBgn0086519_Block4_FBgn0036263_Block5_FBgn0034010_Block6_FBgn0031980 Block 7.15	No	-4.95901
Block 1.15 Block 2.7 Block3_FBgn0086519_Block4_FBgn0036263_Block5_FBgn0034010_Block6_FBgn0031980 Block 7.15	Yes	-2.27103
Block 1.15 Block 2.7 Block3_FBgn0086519_Block4_FBgn0036263_Block5_FBgn0034010_Block6_FBgn0036263 Block 7.15	No	-4.10062
Block 1.15 Block 2.7 Block3_FBgn0086519_Block4_FBgn0036263_Block5_FBgn0034010_Block6_FBgn0036263 Block 7.15	Yes	-1.17223
Block 1.15 Block 2.7 Block3_FBgn0086519_Block4_FBgn0036263_Block5_FBgn0034010_Block6_FBgn0064225 Block 7.15	No	-4.97544
Block 1.15 Block 2.7 Block3_FBgn0086519_Block4_FBgn0036263_Block5_FBgn0034010_Block6_FBgn0064225 Block 7.15	Yes	-2.23838
Block 1.15 Block 2.7 Block3_FBgn0086519_Block4_FBgn0036263_Block5_FBgn0036263_Block6_FBgn0031980 Block 7.15	No	-1.07829
Block 1.15 Block 2.7 Block3_FBgn0086519_Block4_FBgn0036263_Block5_FBgn0036263_Block6_FBgn0031980 Block 7.15	Yes	0.827776
Block 1.15 Block 2.7 Block3_FBgn0086519_Block4_FBgn0036263_Block5_FBgn0036263_Block6_FBgn0064225 Block 7.15	No	-1.59053
Block 1.15 Block 2.7 Block3_FBgn0086519_Block4_FBgn0036263_Block5_FBgn0036263_Block6_FBgn0064225 Block 7.15	Yes	1.02849
Block 1.15 Block 2.7 Block3_FBgn0086519_Block4_FBgn0036263_Block5_FBgn0064225_Block6_FBgn0014865 Block 7.15	No	-5.26524
Block 1.15 Block 2.7 Block3_FBgn0086519_Block4_FBgn0036263_Block5_FBgn0064225_Block6_FBgn0014865 Block 7.15	Yes	-3.26798
Block 1.15 Block 2.7 Block3_FBgn0086519_Block4_FBgn0036263_Block5_FBgn0064225_Block6_FBgn0031980 Block 7.15	No	-3.90713
Block 1.15 Block 2.7 Block3_FBgn0086519_Block4_FBgn0036263_Block5_FBgn0064225_Block6_FBgn0031980 Block 7.15	Yes	-2.49892
Block 1.15 Block 2.7 Block3_FBgn0086519_Block4_FBgn0036263_Block5_FBgn0064225_Block6_FBgn0034010 Block 7.15	No	-5.50713
Block 1.15 Block 2.7 Block3_FBgn0086519_Block4_FBgn0036263_Block5_FBgn0064225_Block6_FBgn0034010 Block 7.15	Yes	-3.70175
Block 1.15 Block 2.7 Block3_FBgn0086519_Block4_FBgn0036263_Block5_FBgn0064225_Block6_FBgn0064225 Block 7.15	No	-4.80765
Block 1.15 Block 2.7 Block3_FBgn0086519_Block4_FBgn0036263_Block5_FBgn0064225_Block6_FBgn0064225 Block 7.15	Yes	-2.27352
Block 1.15 Block 2.7 Block3_FBgn0086519_Block4_FBgn0064225_Block5_FBgn0031980_Block6_FBgn0014865 Block 7.15	No	-5.38712
Block 1.15 Block 2.7 Block3_FBgn0086519_Block4_FBgn0064225_Block5_FBgn0031980_Block6_FBgn0014865 Block 7.15	Yes	-2.72255
Block 1.15 Block 2.7 Block3_FBgn0086519_Block4_FBgn0064225_Block5_FBgn0031980_Block6_FBgn0031980 Block 7.15	No	-0.765547
Block 1.15 Block 2.7 Block3_FBgn0086519_Block4_FBgn0064225_Block5_FBgn0031980_Block6_FBgn0031980 Block 7.15	Yes	0.830948
Block 1.15 Block 2.7 Block3_FBgn0086519_Block4_FBgn0064225_Block5_FBgn0031980_Block6_FBgn0034010 Block 7.15	No	-4.08849
Block 1.15 Block 2.7 Block3_FBgn0086519_Block4_FBgn0064225_Block5_FBgn0031980_Block6_FBgn0034010 Block 7.15	Yes	-2.16769
Block 1.15 Block 2.7 Block3_FBgn0086519_Block4_FBgn0064225_Block5_FBgn0031980_Block6_FBgn0036263 Block 7.15	No	-5.44919
Block 1.15 Block 2.7 Block3_FBgn0086519_Block4_FBgn0064225_Block5_FBgn0031980_Block6_FBgn0036263 Block 7.15	Yes	-2.58566
Block 1.15 Block 2.7 Block3_FBgn0086519_Block4_FBgn0064225_Block5_FBgn0034010_Block6_FBgn0031980 Block 7.15	No	-5.18806
Block 1.15 Block 2.7 Block3_FBgn0086519_Block4_FBgn0064225_Block5_FBgn0034010_Block6_FBgn0031980 Block 7.15	Yes	-3.07536
Block 1.15 Block 2.7 Block3_FBgn0086519_Block4_FBgn0064225_Block5_FBgn0034010_Block6_FBgn0064225 Block 7.15	No	-5.68606
Block 1.15 Block 2.7 Block3_FBgn0086519_Block4_FBgn0064225_Block5_FBgn0034010_Block6_FBgn0064225 Block 7.15	Yes	-3.17924
Block 1.15 Block 2.7 Block3_FBgn0086519_Block4_FBgn0064225_Block5_FBgn0036263_Block6_FBgn0031980 Block 7.15	No	-3.92243
Block 1.15 Block 2.7 Block3_FBgn0086519_Block4_FBgn0064225_Block5_FBgn0036263_Block6_FBgn0031980 Block 7.15	Yes	-2.09149
Block 1.15 Block 2.7 Block3_FBgn0086519_Block4_FBgn0064225_Block5_FBgn0036263_Block6_FBgn0034010 Block 7.15	No	-4.09308
Block 1.15 Block 2.7 Block3_FBgn0086519_Block4_FBgn0064225_Block5_FBgn0036263_Block6_FBgn0034010 Block 7.15	Yes	-1.77901
Block 1.15 Block 2.7 Block3_FBgn0086519_Block4_FBgn0064225_Block5_FBgn0064225_Block6_FBgn0014865 Block 7.15	No	-6.18169
Block 1.15 Block 2.7 Block3_FBgn0086519_Block4_FBgn0064225_Block5_FBgn0064225_Block6_FBgn0014865 Block 7.15	Yes	-3.42244
Block 1.15 Block 2.7 Block3_FBgn0086519_Block4_FBgn0064225_Block5_FBgn0064225_Block6_FBgn0036263 Block 7.15	No	-5.84842
Block 1.15 Block 2.7 Block3_FBgn0086519_Block4_FBgn0064225_Block5_FBgn0064225_Block6_FBgn0036263 Block 7.15	Yes	-3.35839
Block 1.15 Block 2.7 FBgn0000276 Block 7.15	No	0.594029
Block 1.15 Block 2.7 FBgn0000276 Block 7.15	Yes	6.5542
Block 1.15 Block 2.7 FBgn0000276_MUT_con_motif23b Block 7.15	No	0.594029
Block 1.15 Block 2.7 FBgn0000276_MUT_con_motif23b Block 7.15	Yes	6.5542
Block 1.15 Block 2.7 FBgn0000276_MUT_INRext_1_motif23b_mutateCA__withATG Block 7.15	No	-1.57792
Block 1.15 Block 2.7 FBgn0000276_MUT_INRext_1_motif23b_mutateCA__withATG Block 7.15	Yes	5.35043
Block 1.15 Block 2.7 FBgn0000276_MUT_INRext_1_motif23b_purpyr Block 7.15	No	-0.919855
Block 1.15 Block 2.7 FBgn0000276_MUT_INRext_1_motif23b_purpyr Block 7.15	Yes	5.42337
Block 1.15 Block 2.7 FBgn0000276_MUT_INRext_5_motif23b_mutateCA Block 7.15	No	-1.09089
Block 1.15 Block 2.7 FBgn0000276_MUT_INRext_5_motif23b_mutateCA Block 7.15	Yes	5.39745
Block 1.15 Block 2.7 FBgn0000276_MUT_INRext_5_motif23b_purpyr Block 7.15	No	-0.570262
Block 1.15 Block 2.7 FBgn0000276_MUT_INRext_5_motif23b_purpyr Block 7.15	Yes	5.05705
Block 1.15 Block 2.7 FBgn0000276_MUT_kd_-10.1_motif23b Block 7.15	No	-3.67465
Block 1.15 Block 2.7 FBgn0000276_MUT_kd_-10.1_motif23b Block 7.15	Yes	3.06604
Block 1.15 Block 2.7 FBgn0000276_MUT_kd_-17.4_motif14a Block 7.15	No	-0.769732
Block 1.15 Block 2.7 FBgn0000276_MUT_kd_-17.4_motif14a Block 7.15	Yes	4.51735
Block 1.15 Block 2.7 FBgn0000276_MUT_SUBST_motif23b_to_CA-INR Block 7.15	No	0.345917
Block 1.15 Block 2.7 FBgn0000276_MUT_SUBST_motif23b_to_CA-INR Block 7.15	Yes	6.61291
Block 1.15 Block 2.7 FBgn0000276_MUT_SUBST_motif23b_to_INR Block 7.15	No	0.00569753
Block 1.15 Block 2.7 FBgn0000276_MUT_SUBST_motif23b_to_INR Block 7.15	Yes	6.04041
Block 1.15 Block 2.7 FBgn0000278_MUT_con_LogOdd_motif23b Block 7.15	No	-5.11324
Block 1.15 Block 2.7 FBgn0000278_MUT_con_LogOdd_motif23b Block 7.15	Yes	-0.0103787
Block 1.15 Block 2.7 FBgn0000278_MUT_con_motif23b Block 7.15	No	-1.36185
Block 1.15 Block 2.7 FBgn0000278_MUT_con_motif23b Block 7.15	Yes	3.65338
Block 1.15 Block 2.7 FBgn0000278_MUT_kd_-10.1_motif23b Block 7.15	No	-4.06712
Block 1.15 Block 2.7 FBgn0000278_MUT_kd_-10.1_motif23b Block 7.15	Yes	1.43361
Block 1.15 Block 2.7 FBgn0000278_MUT_SUBST_motif23b_to_CA-INR Block 7.15	No	-0.993687
Block 1.15 Block 2.7 FBgn0000278_MUT_SUBST_motif23b_to_CA-INR Block 7.15	Yes	4.58982
Block 1.15 Block 2.7 FBgn0000278_MUT_SUBST_motif23b_to_INR Block 7.15	No	-2.45879
Block 1.15 Block 2.7 FBgn0000278_MUT_SUBST_motif23b_to_INR Block 7.15	Yes	2.66067
Block 1.15 Block 2.7 FBgn0000279_MUT_SUBST_motif23b_to_INR Block 7.15	No	-0.107451
Block 1.15 Block 2.7 FBgn0000279_MUT_SUBST_motif23b_to_INR Block 7.15	Yes	6.1329
Block 1.15 Block 2.7 FBgn0001297_MUT_con_LogOdd_motif14a Block 7.15	No	0.72644
Block 1.15 Block 2.7 FBgn0001297_MUT_con_LogOdd_motif14a Block 7.15	Yes	5.17359
Block 1.15 Block 2.7 FBgn0001297_MUT_con_motif14a Block 7.15	No	-1.02598
Block 1.15 Block 2.7 FBgn0001297_MUT_con_motif14a Block 7.15	Yes	4.31572
Block 1.15 Block 2.7 FBgn0001297_MUT_kd_-17.4_motif14a Block 7.15	No	0.353531
Block 1.15 Block 2.7 FBgn0001297_MUT_kd_-17.4_motif14a Block 7.15	Yes	6.28174
Block 1.15 Block 2.7 FBgn0002733 Block 7.15	No	2.38966
Block 1.15 Block 2.7 FBgn0002733 Block 7.15	Yes	6.45469
Block 1.15 Block 2.7 FBgn0002733_MUT_con_DPE Block 7.15	No	2.71162
Block 1.15 Block 2.7 FBgn0002733_MUT_con_DPE Block 7.15	Yes	6.71702
Block 1.15 Block 2.7 FBgn0002733_MUT_kd_all_motifs_random Block 7.15	No	-5.43238
Block 1.15 Block 2.7 FBgn0002733_MUT_kd_all_motifs_random Block 7.15	Yes	-1.13583
Block 1.15 Block 2.7 FBgn0002733_MUT_kd_DPE_random Block 7.15	No	1.21423
Block 1.15 Block 2.7 FBgn0002733_MUT_kd_DPE_random Block 7.15	Yes	5.6701
Block 1.15 Block 2.7 FBgn0002733_MUT_kd_INR_random Block 7.15	No	-0.504308
Block 1.15 Block 2.7 FBgn0002733_MUT_kd_INR_random Block 7.15	Yes	4.44336
Block 1.15 Block 2.7 FBgn0002733_MUT_kd_TATA-box_random Block 7.15	No	-1.68201
Block 1.15 Block 2.7 FBgn0002733_MUT_kd_TATA-box_random Block 7.15	Yes	3.8051
Block 1.15 Block 2.7 FBgn0003062 Block 7.15	No	-4.37232
Block 1.15 Block 2.7 FBgn0003062 Block 7.15	Yes	-2.94987
Block 1.15 Block 2.7 FBgn0003701 Block 7.15	No	0.0977627
Block 1.15 Block 2.7 FBgn0003701 Block 7.15	Yes	3.39161
Block 1.15 Block 2.7 FBgn0003701_MUT_consensus_all_motifs Block 7.15	No	-0.368978
Block 1.15 Block 2.7 FBgn0003701_MUT_consensus_all_motifs Block 7.15	Yes	2.40505
Block 1.15 Block 2.7 FBgn0003701_MUT_kd_all_motifs_bg Block 7.15	No	-5.86889
Block 1.15 Block 2.7 FBgn0003701_MUT_kd_all_motifs_bg Block 7.15	Yes	-1.02127
Block 1.15 Block 2.7 FBgn0003701_MUT_kd_all_motifs_random Block 7.15	No	-5.951
Block 1.15 Block 2.7 FBgn0003701_MUT_kd_all_motifs_random Block 7.15	Yes	-3.74254
Block 1.15 Block 2.7 FBgn0003701_MUT_kd_DRE_random Block 7.15	No	-0.257128
Block 1.15 Block 2.7 FBgn0003701_MUT_kd_DRE_random Block 7.15	Yes	2.97946
Block 1.15 Block 2.7 FBgn0003701_MUT_kd_INR2_bg Block 7.15	No	-4.55776
Block 1.15 Block 2.7 FBgn0003701_MUT_kd_INR2_bg Block 7.15	Yes	-1.72993
Block 1.15 Block 2.7 FBgn0003701_MUT_kd_INR2_random Block 7.15	No	-4.81322
Block 1.15 Block 2.7 FBgn0003701_MUT_kd_INR2_random Block 7.15	Yes	-2.53996
Block 1.15 Block 2.7 FBgn0003701_MUT_kd_INR2_random_SUBST_to_INR Block 7.15	No	-4.13965
Block 1.15 Block 2.7 FBgn0003701_MUT_kd_INR2_random_SUBST_to_INR Block 7.15	Yes	-0.393996
Block 1.15 Block 2.7 FBgn0003701_MUT_kd_INR2_random_SUBST_to_Ohler7 Block 7.15	No	-3.9223
Block 1.15 Block 2.7 FBgn0003701_MUT_kd_INR2_random_SUBST_to_Ohler7 Block 7.15	Yes	-2.05873
Block 1.15 Block 2.7 FBgn0003701_MUT_kd_INR2_random_SUBST_to_R-INR Block 7.15	No	-4.79877
Block 1.15 Block 2.7 FBgn0003701_MUT_kd_INR2_random_SUBST_to_R-INR Block 7.15	Yes	-3.19124
Block 1.15 Block 2.7 FBgn0003701_MUT_kd_Ohler7_random Block 7.15	No	0.751488
Block 1.15 Block 2.7 FBgn0003701_MUT_kd_Ohler7_random Block 7.15	Yes	3.26547
Block 1.15 Block 2.7 FBgn0003701_MUT_kd_pair_DRE_and_Ohler7_bg Block 7.15	No	-1.55628
Block 1.15 Block 2.7 FBgn0003701_MUT_kd_pair_DRE_and_Ohler7_bg Block 7.15	Yes	0.229401
Block 1.15 Block 2.7 FBgn0003701_MUT_kd_pair_DRE_and_TTGTTrev_bg Block 7.15	No	-0.405252
Block 1.15 Block 2.7 FBgn0003701_MUT_kd_pair_DRE_and_TTGTTrev_bg Block 7.15	Yes	3.08554
Block 1.15 Block 2.7 FBgn0003701_MUT_kd_pair_GAGA_and_DRE_bg Block 7.15	No	-0.661933
Block 1.15 Block 2.7 FBgn0003701_MUT_kd_pair_GAGA_and_DRE_bg Block 7.15	Yes	3.46841
Block 1.15 Block 2.7 FBgn0003701_MUT_kd_pair_GAGA_and_Ohler7_bg Block 7.15	No	-1.60862
Block 1.15 Block 2.7 FBgn0003701_MUT_kd_pair_GAGA_and_Ohler7_bg Block 7.15	Yes	0.31659
Block 1.15 Block 2.7 FBgn0003701_MUT_kd_pair_GAGA_and_TTGTTrev_bg Block 7.15	No	0.182437
Block 1.15 Block 2.7 FBgn0003701_MUT_kd_pair_GAGA_and_TTGTTrev_bg Block 7.15	Yes	3.11172
Block 1.15 Block 2.7 FBgn0003701_MUT_kd_pair_INR2_and_DRE_bg Block 7.15	No	-6.69479
Block 1.15 Block 2.7 FBgn0003701_MUT_kd_pair_INR2_and_DRE_bg Block 7.15	Yes	-3.7054
Block 1.15 Block 2.7 FBgn0003701_MUT_kd_pair_INR2_and_Ohler7_bg Block 7.15	No	-5.40977
Block 1.15 Block 2.7 FBgn0003701_MUT_kd_pair_INR2_and_Ohler7_bg Block 7.15	Yes	-0.650831
Block 1.15 Block 2.7 FBgn0003701_MUT_kd_pair_INR2_and_TTGTTrev_bg Block 7.15	No	-4.80527
Block 1.15 Block 2.7 FBgn0003701_MUT_kd_pair_INR2_and_TTGTTrev_bg Block 7.15	Yes	-1.97434
Block 1.15 Block 2.7 FBgn0003701_MUT_kd_pair_Ohler7_and_TTGTTrev_bg Block 7.15	No	-2.41821
Block 1.15 Block 2.7 FBgn0003701_MUT_kd_pair_Ohler7_and_TTGTTrev_bg Block 7.15	Yes	-0.409706
Block 1.15 Block 2.7 FBgn0003701_MUT_kd_TTGTTrev_random Block 7.15	No	1.38014
Block 1.15 Block 2.7 FBgn0003701_MUT_kd_TTGTTrev_random Block 7.15	Yes	4.10256
Block 1.15 Block 2.7 FBgn0004878 Block 7.15	No	0.211133
Block 1.15 Block 2.7 FBgn0004878 Block 7.15	Yes	5.86513
Block 1.15 Block 2.7 FBgn0004878_MUT_con_CGpal Block 7.15	No	-1.74676
Block 1.15 Block 2.7 FBgn0004878_MUT_con_CGpal Block 7.15	Yes	3.854
Block 1.15 Block 2.7 FBgn0004878_MUT_con_LogOdd_CGpal Block 7.15	No	-1.63224
Block 1.15 Block 2.7 FBgn0004878_MUT_con_LogOdd_CGpal Block 7.15	Yes	4.11775
Block 1.15 Block 2.7 FBgn0004878_MUT_con_LogOdd_MTEDPE Block 7.15	No	0.265286
Block 1.15 Block 2.7 FBgn0004878_MUT_con_LogOdd_MTEDPE Block 7.15	Yes	4.97333
Block 1.15 Block 2.7 FBgn0004878_MUT_con_MTEDPE Block 7.15	No	0.477675
Block 1.15 Block 2.7 FBgn0004878_MUT_con_MTEDPE Block 7.15	Yes	4.6579
Block 1.15 Block 2.7 FBgn0004878_MUT_consensus_all_motifs Block 7.15	No	2.0131
Block 1.15 Block 2.7 FBgn0004878_MUT_consensus_all_motifs Block 7.15	Yes	5.96397
Block 1.15 Block 2.7 FBgn0004878_MUT_CONTEXT_with_the_motifs_of_FBgn0031980 Block 7.15	No	-1.66141
Block 1.15 Block 2.7 FBgn0004878_MUT_CONTEXT_with_the_motifs_of_FBgn0031980 Block 7.15	Yes	1.9685
Block 1.15 Block 2.7 FBgn0004878_MUT_CONTEXT_with_the_motifs_of_FBgn0034010 Block 7.15	No	-1.76959
Block 1.15 Block 2.7 FBgn0004878_MUT_CONTEXT_with_the_motifs_of_FBgn0034010 Block 7.15	Yes	1.07228
Block 1.15 Block 2.7 FBgn0004878_MUT_CONTEXT_with_the_motifs_of_FBgn0036263 Block 7.15	No	-2.7347
Block 1.15 Block 2.7 FBgn0004878_MUT_CONTEXT_with_the_motifs_of_FBgn0036263 Block 7.15	Yes	0.789381
Block 1.15 Block 2.7 FBgn0004878_MUT_CONTEXT_with_the_motifs_of_FBgn0064225 Block 7.15	No	-5.00894
Block 1.15 Block 2.7 FBgn0004878_MUT_CONTEXT_with_the_motifs_of_FBgn0064225 Block 7.15	Yes	-0.857373
Block 1.15 Block 2.7 FBgn0004878_MUT_flank_2_CGpal_complement Block 7.15	No	1.49392
Block 1.15 Block 2.7 FBgn0004878_MUT_flank_2_CGpal_complement Block 7.15	Yes	6.20244
Block 1.15 Block 2.7 FBgn0004878_MUT_flank_2_CGpal_purpyr Block 7.15	No	-2.6557
Block 1.15 Block 2.7 FBgn0004878_MUT_flank_2_CGpal_purpyr Block 7.15	Yes	1.16919
Block 1.15 Block 2.7 FBgn0004878_MUT_flank_2_INR_complement Block 7.15	No	-0.707211
Block 1.15 Block 2.7 FBgn0004878_MUT_flank_2_INR_complement Block 7.15	Yes	4.04192
Block 1.15 Block 2.7 FBgn0004878_MUT_flank_2_INR_purpyr Block 7.15	No	-0.34866
Block 1.15 Block 2.7 FBgn0004878_MUT_flank_2_INR_purpyr Block 7.15	Yes	4.25647
Block 1.15 Block 2.7 FBgn0004878_MUT_flank_2_MTEDPE_purpyr Block 7.15	No	-0.179534
Block 1.15 Block 2.7 FBgn0004878_MUT_flank_2_MTEDPE_purpyr Block 7.15	Yes	5.11111
Block 1.15 Block 2.7 FBgn0004878_MUT_flank_4_CGpal_purpyr Block 7.15	No	-3.63564
Block 1.15 Block 2.7 FBgn0004878_MUT_flank_4_CGpal_purpyr Block 7.15	Yes	0.947314
Block 1.15 Block 2.7 FBgn0004878_MUT_flank_4_INR_complement Block 7.15	No	0.149222
Block 1.15 Block 2.7 FBgn0004878_MUT_flank_4_INR_complement Block 7.15	Yes	4.46539
Block 1.15 Block 2.7 FBgn0004878_MUT_flank_4_INR_purpyr Block 7.15	No	0.630667
Block 1.15 Block 2.7 FBgn0004878_MUT_flank_4_INR_purpyr Block 7.15	Yes	5.41896
Block 1.15 Block 2.7 FBgn0004878_MUT_flank_4_MTEDPE_purpyr__withATG Block 7.15	No	-1.13503
Block 1.15 Block 2.7 FBgn0004878_MUT_flank_4_MTEDPE_purpyr__withATG Block 7.15	Yes	2.77474
Block 1.15 Block 2.7 FBgn0004878_MUT_INTRA_con_INR_con_MTEDPE_con_CGpal_con_TATA-box_INR_shift-1_MTEDPE_shift0_CGpal_shift0_TATA-box_shift-1 Block 7.15	No	0.34645
Block 1.15 Block 2.7 FBgn0004878_MUT_INTRA_con_INR_con_MTEDPE_con_CGpal_con_TATA-box_INR_shift-1_MTEDPE_shift0_CGpal_shift0_TATA-box_shift-1 Block 7.15	Yes	5.30234
Block 1.15 Block 2.7 FBgn0004878_MUT_INTRA_con_INR_con_MTEDPE_con_CGpal_con_TATA-box_INR_shift-1_MTEDPE_shift0_CGpal_shift1_TATA-box_shift0 Block 7.15	No	0.606818
Block 1.15 Block 2.7 FBgn0004878_MUT_INTRA_con_INR_con_MTEDPE_con_CGpal_con_TATA-box_INR_shift-1_MTEDPE_shift0_CGpal_shift1_TATA-box_shift0 Block 7.15	Yes	1.42393
Block 1.15 Block 2.7 FBgn0004878_MUT_INTRA_con_INR_con_MTEDPE_con_CGpal_con_TATA-box_INR_shift0_MTEDPE_shift1_CGpal_shift0_TATA-box_shift-1 Block 7.15	No	0.359341
Block 1.15 Block 2.7 FBgn0004878_MUT_INTRA_con_INR_con_MTEDPE_con_CGpal_con_TATA-box_INR_shift0_MTEDPE_shift1_CGpal_shift0_TATA-box_shift-1 Block 7.15	Yes	5.53745
Block 1.15 Block 2.7 FBgn0004878_MUT_INTRA_con_INR_con_MTEDPE_con_CGpal_con_TATA-box_INR_shift1_MTEDPE_shift-1_CGpal_shift5_TATA-box_shift-1 Block 7.15	No	0.0486148
Block 1.15 Block 2.7 FBgn0004878_MUT_INTRA_con_INR_con_MTEDPE_con_CGpal_con_TATA-box_INR_shift1_MTEDPE_shift-1_CGpal_shift5_TATA-box_shift-1 Block 7.15	Yes	5.34184
Block 1.15 Block 2.7 FBgn0004878_MUT_INTRA_con_INR_con_MTEDPE_con_CGpal_con_TATA-box_INR_shift1_MTEDPE_shift1_CGpal_shift1_TATA-box_shift-1 Block 7.15	No	0.899435
Block 1.15 Block 2.7 FBgn0004878_MUT_INTRA_con_INR_con_MTEDPE_con_CGpal_con_TATA-box_INR_shift1_MTEDPE_shift1_CGpal_shift1_TATA-box_shift-1 Block 7.15	Yes	5.70321
Block 1.15 Block 2.7 FBgn0004878_MUT_INTRA_con_INR_con_MTEDPE_con_CGpal_kd_-13.3_TATA-box_INR_shift-1_MTEDPE_shift1_CGpal_shift0_TATA-box_shift0 Block 7.15	No	-5.45949
Block 1.15 Block 2.7 FBgn0004878_MUT_INTRA_con_INR_con_MTEDPE_con_CGpal_kd_-13.3_TATA-box_INR_shift-1_MTEDPE_shift1_CGpal_shift0_TATA-box_shift0 Block 7.15	Yes	-0.0438224
Block 1.15 Block 2.7 FBgn0004878_MUT_INTRA_con_INR_con_MTEDPE_con_CGpal_kd_-13.3_TATA-box_INR_shift0_MTEDPE_shift-1_CGpal_shift1_TATA-box_shift0 Block 7.15	No	-2.47686
Block 1.15 Block 2.7 FBgn0004878_MUT_INTRA_con_INR_con_MTEDPE_con_CGpal_kd_-13.3_TATA-box_INR_shift0_MTEDPE_shift-1_CGpal_shift1_TATA-box_shift0 Block 7.15	Yes	3.73597
Block 1.15 Block 2.7 FBgn0004878_MUT_INTRA_con_INR_con_MTEDPE_con_CGpal_kd_-13.3_TATA-box_INR_shift1_MTEDPE_shift0_CGpal_shift5_TATA-box_shift0 Block 7.15	No	-2.30023
Block 1.15 Block 2.7 FBgn0004878_MUT_INTRA_con_INR_con_MTEDPE_con_CGpal_kd_-13.3_TATA-box_INR_shift1_MTEDPE_shift0_CGpal_shift5_TATA-box_shift0 Block 7.15	Yes	3.37237
Block 1.15 Block 2.7 FBgn0004878_MUT_INTRA_con_INR_con_MTEDPE_con_CGpal_kd_-13.3_TATA-box_INR_shift1_MTEDPE_shift1_CGpal_shift1_TATA-box_shift0 Block 7.15	No	-1.02172
Block 1.15 Block 2.7 FBgn0004878_MUT_INTRA_con_INR_con_MTEDPE_con_CGpal_kd_-13.3_TATA-box_INR_shift1_MTEDPE_shift1_CGpal_shift1_TATA-box_shift0 Block 7.15	Yes	4.1658
Block 1.15 Block 2.7 FBgn0004878_MUT_INTRA_con_INR_con_MTEDPE_con_CGpal_nat_TATA-box_INR_shift-1_MTEDPE_shift1_CGpal_shift1_TATA-box_shift-1 Block 7.15	No	-2.48522
Block 1.15 Block 2.7 FBgn0004878_MUT_INTRA_con_INR_con_MTEDPE_con_CGpal_nat_TATA-box_INR_shift-1_MTEDPE_shift1_CGpal_shift1_TATA-box_shift-1 Block 7.15	Yes	2.86309
Block 1.15 Block 2.7 FBgn0004878_MUT_INTRA_con_INR_con_MTEDPE_con_CGpal_nat_TATA-box_INR_shift0_MTEDPE_shift1_CGpal_shift1_TATA-box_shift0 Block 7.15	No	0.336612
Block 1.15 Block 2.7 FBgn0004878_MUT_INTRA_con_INR_con_MTEDPE_con_CGpal_nat_TATA-box_INR_shift0_MTEDPE_shift1_CGpal_shift1_TATA-box_shift0 Block 7.15	Yes	4.42542
Block 1.15 Block 2.7 FBgn0004878_MUT_INTRA_con_INR_con_MTEDPE_con_CGpal_nat_TATA-box_INR_shift1_MTEDPE_shift1_CGpal_shift0_TATA-box_shift-1 Block 7.15	No	-0.27021
Block 1.15 Block 2.7 FBgn0004878_MUT_INTRA_con_INR_con_MTEDPE_con_CGpal_nat_TATA-box_INR_shift1_MTEDPE_shift1_CGpal_shift0_TATA-box_shift-1 Block 7.15	Yes	4.32477
Block 1.15 Block 2.7 FBgn0004878_MUT_INTRA_con_INR_con_MTEDPE_con_CGpal_score_10.1_TATA-box_INR_shift-1_MTEDPE_shift-1_CGpal_shift0_TATA-box_shift0 Block 7.15	No	2.26224
Block 1.15 Block 2.7 FBgn0004878_MUT_INTRA_con_INR_con_MTEDPE_con_CGpal_score_10.1_TATA-box_INR_shift-1_MTEDPE_shift-1_CGpal_shift0_TATA-box_shift0 Block 7.15	Yes	6.06613
Block 1.15 Block 2.7 FBgn0004878_MUT_INTRA_con_INR_con_MTEDPE_con_CGpal_score_10.1_TATA-box_INR_shift1_MTEDPE_shift0_CGpal_shift0_TATA-box_shift-1 Block 7.15	No	0.329938
Block 1.15 Block 2.7 FBgn0004878_MUT_INTRA_con_INR_con_MTEDPE_con_CGpal_score_10.1_TATA-box_INR_shift1_MTEDPE_shift0_CGpal_shift0_TATA-box_shift-1 Block 7.15	Yes	4.95493
Block 1.15 Block 2.7 FBgn0004878_MUT_INTRA_con_INR_con_MTEDPE_con_CGpal_score_10.1_TATA-box_INR_shift1_MTEDPE_shift0_CGpal_shift0_TATA-box_shift0 Block 7.15	No	1.70677
Block 1.15 Block 2.7 FBgn0004878_MUT_INTRA_con_INR_con_MTEDPE_con_CGpal_score_10.1_TATA-box_INR_shift1_MTEDPE_shift0_CGpal_shift0_TATA-box_shift0 Block 7.15	Yes	5.50038
Block 1.15 Block 2.7 FBgn0004878_MUT_INTRA_con_INR_con_MTEDPE_kd_-22.4_CGpal_con_TATA-box_INR_shift1_MTEDPE_shift-1_CGpal_shift0_TATA-box_shift0 Block 7.15	No	0.762826
Block 1.15 Block 2.7 FBgn0004878_MUT_INTRA_con_INR_con_MTEDPE_kd_-22.4_CGpal_con_TATA-box_INR_shift1_MTEDPE_shift-1_CGpal_shift0_TATA-box_shift0 Block 7.15	Yes	5.65607
Block 1.15 Block 2.7 FBgn0004878_MUT_INTRA_con_INR_con_MTEDPE_kd_-22.4_CGpal_kd_-13.3_TATA-box_INR_shift1_MTEDPE_shift1_CGpal_shift0_TATA-box_shift0 Block 7.15	No	-0.879473
Block 1.15 Block 2.7 FBgn0004878_MUT_INTRA_con_INR_con_MTEDPE_kd_-22.4_CGpal_kd_-13.3_TATA-box_INR_shift1_MTEDPE_shift1_CGpal_shift0_TATA-box_shift0 Block 7.15	Yes	4.4266
Block 1.15 Block 2.7 FBgn0004878_MUT_INTRA_con_INR_con_MTEDPE_kd_-22.4_CGpal_nat_TATA-box_INR_shift0_MTEDPE_shift1_CGpal_shift0_TATA-box_shift-1 Block 7.15	No	-2.01513
Block 1.15 Block 2.7 FBgn0004878_MUT_INTRA_con_INR_con_MTEDPE_kd_-22.4_CGpal_nat_TATA-box_INR_shift0_MTEDPE_shift1_CGpal_shift0_TATA-box_shift-1 Block 7.15	Yes	3.47766
Block 1.15 Block 2.7 FBgn0004878_MUT_INTRA_con_INR_con_MTEDPE_kd_-22.4_CGpal_score_10.1_TATA-box_INR_shift1_MTEDPE_shift-1_CGpal_shift0_TATA-box_shift0 Block 7.15	No	0.438543
Block 1.15 Block 2.7 FBgn0004878_MUT_INTRA_con_INR_con_MTEDPE_kd_-22.4_CGpal_score_10.1_TATA-box_INR_shift1_MTEDPE_shift-1_CGpal_shift0_TATA-box_shift0 Block 7.15	Yes	5.21817
Block 1.15 Block 2.7 FBgn0004878_MUT_INTRA_con_INR_con_MTEDPE_nat_CGpal_con_TATA-box_INR_shift-1_MTEDPE_shift-1_CGpal_shift0_TATA-box_shift-1 Block 7.15	No	1.71366
Block 1.15 Block 2.7 FBgn0004878_MUT_INTRA_con_INR_con_MTEDPE_nat_CGpal_con_TATA-box_INR_shift-1_MTEDPE_shift-1_CGpal_shift0_TATA-box_shift-1 Block 7.15	Yes	6.16534
Block 1.15 Block 2.7 FBgn0004878_MUT_INTRA_con_INR_con_MTEDPE_nat_CGpal_con_TATA-box_INR_shift0_MTEDPE_shift-1_CGpal_shift1_TATA-box_shift-1 Block 7.15	No	1.59511
Block 1.15 Block 2.7 FBgn0004878_MUT_INTRA_con_INR_con_MTEDPE_nat_CGpal_con_TATA-box_INR_shift0_MTEDPE_shift-1_CGpal_shift1_TATA-box_shift-1 Block 7.15	Yes	5.84243
Block 1.15 Block 2.7 FBgn0004878_MUT_INTRA_con_INR_con_MTEDPE_nat_CGpal_nat_TATA-box_INR_shift0_MTEDPE_shift-1_CGpal_shift0_TATA-box_shift-1 Block 7.15	No	-1.19591
Block 1.15 Block 2.7 FBgn0004878_MUT_INTRA_con_INR_con_MTEDPE_nat_CGpal_nat_TATA-box_INR_shift0_MTEDPE_shift-1_CGpal_shift0_TATA-box_shift-1 Block 7.15	Yes	4.2391
Block 1.15 Block 2.7 FBgn0004878_MUT_INTRA_con_INR_con_MTEDPE_nat_CGpal_nat_TATA-box_INR_shift0_MTEDPE_shift1_CGpal_shift1_TATA-box_shift0 Block 7.15	No	-0.20436
Block 1.15 Block 2.7 FBgn0004878_MUT_INTRA_con_INR_con_MTEDPE_nat_CGpal_nat_TATA-box_INR_shift0_MTEDPE_shift1_CGpal_shift1_TATA-box_shift0 Block 7.15	Yes	4.4413
Block 1.15 Block 2.7 FBgn0004878_MUT_INTRA_con_INR_con_MTEDPE_nat_CGpal_score_10.1_TATA-box_INR_shift1_MTEDPE_shift0_CGpal_shift1_TATA-box_shift-1 Block 7.15	No	0.903642
Block 1.15 Block 2.7 FBgn0004878_MUT_INTRA_con_INR_con_MTEDPE_nat_CGpal_score_10.1_TATA-box_INR_shift1_MTEDPE_shift0_CGpal_shift1_TATA-box_shift-1 Block 7.15	Yes	6.05214
Block 1.15 Block 2.7 FBgn0004878_MUT_INTRA_con_INR_con_MTEDPE_score_15.1_CGpal_con_TATA-box_INR_shift-1_MTEDPE_shift-1_CGpal_shift0_TATA-box_shift-1 Block 7.15	No	1.95571
Block 1.15 Block 2.7 FBgn0004878_MUT_INTRA_con_INR_con_MTEDPE_score_15.1_CGpal_con_TATA-box_INR_shift-1_MTEDPE_shift-1_CGpal_shift0_TATA-box_shift-1 Block 7.15	Yes	6.56355
Block 1.15 Block 2.7 FBgn0004878_MUT_INTRA_con_INR_con_MTEDPE_score_15.1_CGpal_con_TATA-box_INR_shift1_MTEDPE_shift-1_CGpal_shift0_TATA-box_shift0 Block 7.15	No	0.970629
Block 1.15 Block 2.7 FBgn0004878_MUT_INTRA_con_INR_con_MTEDPE_score_15.1_CGpal_con_TATA-box_INR_shift1_MTEDPE_shift-1_CGpal_shift0_TATA-box_shift0 Block 7.15	Yes	5.60631
Block 1.15 Block 2.7 FBgn0004878_MUT_INTRA_con_INR_con_MTEDPE_score_15.1_CGpal_con_TATA-box_INR_shift1_MTEDPE_shift-1_CGpal_shift1_TATA-box_shift0 Block 7.15	No	1.1588
Block 1.15 Block 2.7 FBgn0004878_MUT_INTRA_con_INR_con_MTEDPE_score_15.1_CGpal_con_TATA-box_INR_shift1_MTEDPE_shift-1_CGpal_shift1_TATA-box_shift0 Block 7.15	Yes	5.78029
Block 1.15 Block 2.7 FBgn0004878_MUT_INTRA_con_INR_con_MTEDPE_score_15.1_CGpal_con_TATA-box_INR_shift1_MTEDPE_shift1_CGpal_shift0_TATA-box_shift0 Block 7.15	No	1.30355
Block 1.15 Block 2.7 FBgn0004878_MUT_INTRA_con_INR_con_MTEDPE_score_15.1_CGpal_con_TATA-box_INR_shift1_MTEDPE_shift1_CGpal_shift0_TATA-box_shift0 Block 7.15	Yes	5.81402
Block 1.15 Block 2.7 FBgn0004878_MUT_INTRA_con_INR_con_MTEDPE_score_15.1_CGpal_kd_-13.3_TATA-box_INR_shift1_MTEDPE_shift0_CGpal_shift0_TATA-box_shift0 Block 7.15	No	-2.42984
Block 1.15 Block 2.7 FBgn0004878_MUT_INTRA_con_INR_con_MTEDPE_score_15.1_CGpal_kd_-13.3_TATA-box_INR_shift1_MTEDPE_shift0_CGpal_shift0_TATA-box_shift0 Block 7.15	Yes	2.90651
Block 1.15 Block 2.7 FBgn0004878_MUT_INTRA_con_INR_con_MTEDPE_score_15.1_CGpal_nat_TATA-box_INR_shift-1_MTEDPE_shift-1_CGpal_shift5_TATA-box_shift-1 Block 7.15	No	1.30772
Block 1.15 Block 2.7 FBgn0004878_MUT_INTRA_con_INR_con_MTEDPE_score_15.1_CGpal_nat_TATA-box_INR_shift-1_MTEDPE_shift-1_CGpal_shift5_TATA-box_shift-1 Block 7.15	Yes	5.84524
Block 1.15 Block 2.7 FBgn0004878_MUT_INTRA_con_INR_con_MTEDPE_score_15.1_CGpal_nat_TATA-box_INR_shift-1_MTEDPE_shift1_CGpal_shift5_TATA-box_shift0 Block 7.15	No	-2.20123
Block 1.15 Block 2.7 FBgn0004878_MUT_INTRA_con_INR_con_MTEDPE_score_15.1_CGpal_nat_TATA-box_INR_shift-1_MTEDPE_shift1_CGpal_shift5_TATA-box_shift0 Block 7.15	Yes	1.3832
Block 1.15 Block 2.7 FBgn0004878_MUT_INTRA_con_INR_con_MTEDPE_score_15.1_CGpal_nat_TATA-box_INR_shift0_MTEDPE_shift0_CGpal_shift5_TATA-box_shift-1 Block 7.15	No	0.843579
Block 1.15 Block 2.7 FBgn0004878_MUT_INTRA_con_INR_con_MTEDPE_score_15.1_CGpal_nat_TATA-box_INR_shift0_MTEDPE_shift0_CGpal_shift5_TATA-box_shift-1 Block 7.15	Yes	5.45295
Block 1.15 Block 2.7 FBgn0004878_MUT_INTRA_con_INR_con_MTEDPE_score_15.1_CGpal_nat_TATA-box_INR_shift1_MTEDPE_shift1_CGpal_shift5_TATA-box_shift0 Block 7.15	No	0.906766
Block 1.15 Block 2.7 FBgn0004878_MUT_INTRA_con_INR_con_MTEDPE_score_15.1_CGpal_nat_TATA-box_INR_shift1_MTEDPE_shift1_CGpal_shift5_TATA-box_shift0 Block 7.15	Yes	5.32185
Block 1.15 Block 2.7 FBgn0004878_MUT_INTRA_con_INR_con_MTEDPE_score_15.1_CGpal_score_10.1_TATA-box_INR_shift-1_MTEDPE_shift-1_CGpal_shift1_TATA-box_shift0 Block 7.15	No	-0.926907
Block 1.15 Block 2.7 FBgn0004878_MUT_INTRA_con_INR_con_MTEDPE_score_15.1_CGpal_score_10.1_TATA-box_INR_shift-1_MTEDPE_shift-1_CGpal_shift1_TATA-box_shift0 Block 7.15	Yes	3.58724
Block 1.15 Block 2.7 FBgn0004878_MUT_INTRA_con_INR_con_MTEDPE_score_15.1_CGpal_score_10.1_TATA-box_INR_shift0_MTEDPE_shift-1_CGpal_shift1_TATA-box_shift-1 Block 7.15	No	1.18509
Block 1.15 Block 2.7 FBgn0004878_MUT_INTRA_con_INR_con_MTEDPE_score_15.1_CGpal_score_10.1_TATA-box_INR_shift0_MTEDPE_shift-1_CGpal_shift1_TATA-box_shift-1 Block 7.15	Yes	5.89073
Block 1.15 Block 2.7 FBgn0004878_MUT_INTRA_con_INR_con_MTEDPE_score_15.1_CGpal_score_10.1_TATA-box_INR_shift1_MTEDPE_shift-1_CGpal_shift0_TATA-box_shift0 Block 7.15	No	0.643735
Block 1.15 Block 2.7 FBgn0004878_MUT_INTRA_con_INR_con_MTEDPE_score_15.1_CGpal_score_10.1_TATA-box_INR_shift1_MTEDPE_shift-1_CGpal_shift0_TATA-box_shift0 Block 7.15	Yes	5.12545
Block 1.15 Block 2.7 FBgn0004878_MUT_INTRA_con_INR_con_MTEDPE_score_15.1_CGpal_score_10.1_TATA-box_INR_shift1_MTEDPE_shift-1_CGpal_shift5_TATA-box_shift0 Block 7.15	No	0.299441
Block 1.15 Block 2.7 FBgn0004878_MUT_INTRA_con_INR_con_MTEDPE_score_15.1_CGpal_score_10.1_TATA-box_INR_shift1_MTEDPE_shift-1_CGpal_shift5_TATA-box_shift0 Block 7.15	Yes	5.42957
Block 1.15 Block 2.7 FBgn0004878_MUT_INTRA_con_INR_kd_-21.4_MTEDPE_con_CGpal_con_TATA-box_INR_shift0_MTEDPE_shift0_CGpal_shift5_TATA-box_shift0 Block 7.15	No	-0.273871
Block 1.15 Block 2.7 FBgn0004878_MUT_INTRA_con_INR_kd_-21.4_MTEDPE_con_CGpal_con_TATA-box_INR_shift0_MTEDPE_shift0_CGpal_shift5_TATA-box_shift0 Block 7.15	Yes	4.59789
Block 1.15 Block 2.7 FBgn0004878_MUT_INTRA_con_INR_kd_-21.4_MTEDPE_con_CGpal_con_TATA-box_INR_shift1_MTEDPE_shift0_CGpal_shift0_TATA-box_shift0 Block 7.15	No	-0.282659
Block 1.15 Block 2.7 FBgn0004878_MUT_INTRA_con_INR_kd_-21.4_MTEDPE_con_CGpal_con_TATA-box_INR_shift1_MTEDPE_shift0_CGpal_shift0_TATA-box_shift0 Block 7.15	Yes	3.97049
Block 1.15 Block 2.7 FBgn0004878_MUT_INTRA_con_INR_kd_-21.4_MTEDPE_con_CGpal_con_TATA-box_INR_shift1_MTEDPE_shift0_CGpal_shift1_TATA-box_shift0 Block 7.15	No	-0.411418
Block 1.15 Block 2.7 FBgn0004878_MUT_INTRA_con_INR_kd_-21.4_MTEDPE_con_CGpal_con_TATA-box_INR_shift1_MTEDPE_shift0_CGpal_shift1_TATA-box_shift0 Block 7.15	Yes	3.54032
Block 1.15 Block 2.7 FBgn0004878_MUT_INTRA_con_INR_kd_-21.4_MTEDPE_con_CGpal_kd_-13.3_TATA-box_INR_shift1_MTEDPE_shift0_CGpal_shift1_TATA-box_shift0 Block 7.15	No	-3.08601
Block 1.15 Block 2.7 FBgn0004878_MUT_INTRA_con_INR_kd_-21.4_MTEDPE_con_CGpal_kd_-13.3_TATA-box_INR_shift1_MTEDPE_shift0_CGpal_shift1_TATA-box_shift0 Block 7.15	Yes	2.54163
Block 1.15 Block 2.7 FBgn0004878_MUT_INTRA_con_INR_kd_-21.4_MTEDPE_con_CGpal_score_10.1_TATA-box_INR_shift-1_MTEDPE_shift0_CGpal_shift0_TATA-box_shift-1 Block 7.15	No	-1.12159
Block 1.15 Block 2.7 FBgn0004878_MUT_INTRA_con_INR_kd_-21.4_MTEDPE_con_CGpal_score_10.1_TATA-box_INR_shift-1_MTEDPE_shift0_CGpal_shift0_TATA-box_shift-1 Block 7.15	Yes	4.14473
Block 1.15 Block 2.7 FBgn0004878_MUT_INTRA_con_INR_kd_-21.4_MTEDPE_con_CGpal_score_10.1_TATA-box_INR_shift1_MTEDPE_shift0_CGpal_shift1_TATA-box_shift-1 Block 7.15	No	-1.217
Block 1.15 Block 2.7 FBgn0004878_MUT_INTRA_con_INR_kd_-21.4_MTEDPE_con_CGpal_score_10.1_TATA-box_INR_shift1_MTEDPE_shift0_CGpal_shift1_TATA-box_shift-1 Block 7.15	Yes	4.11626
Block 1.15 Block 2.7 FBgn0004878_MUT_INTRA_con_INR_kd_-21.4_MTEDPE_kd_-22.4_CGpal_nat_TATA-box_INR_shift-1_MTEDPE_shift0_CGpal_shift0_TATA-box_shift-1 Block 7.15	No	-3.25216
Block 1.15 Block 2.7 FBgn0004878_MUT_INTRA_con_INR_kd_-21.4_MTEDPE_kd_-22.4_CGpal_nat_TATA-box_INR_shift-1_MTEDPE_shift0_CGpal_shift0_TATA-box_shift-1 Block 7.15	Yes	2.70674
Block 1.15 Block 2.7 FBgn0004878_MUT_INTRA_con_INR_kd_-21.4_MTEDPE_nat_CGpal_con_TATA-box_INR_shift1_MTEDPE_shift0_CGpal_shift1_TATA-box_shift-1 Block 7.15	No	-1.83013
Block 1.15 Block 2.7 FBgn0004878_MUT_INTRA_con_INR_kd_-21.4_MTEDPE_nat_CGpal_con_TATA-box_INR_shift1_MTEDPE_shift0_CGpal_shift1_TATA-box_shift-1 Block 7.15	Yes	3.87467
Block 1.15 Block 2.7 FBgn0004878_MUT_INTRA_con_INR_kd_-21.4_MTEDPE_nat_CGpal_con_TATA-box_INR_shift1_MTEDPE_shift0_CGpal_shift5_TATA-box_shift0 Block 7.15	No	-0.459065
Block 1.15 Block 2.7 FBgn0004878_MUT_INTRA_con_INR_kd_-21.4_MTEDPE_nat_CGpal_con_TATA-box_INR_shift1_MTEDPE_shift0_CGpal_shift5_TATA-box_shift0 Block 7.15	Yes	4.36909
Block 1.15 Block 2.7 FBgn0004878_MUT_INTRA_con_INR_kd_-21.4_MTEDPE_nat_CGpal_kd_-13.3_TATA-box_INR_shift1_MTEDPE_shift0_CGpal_shift1_TATA-box_shift0 Block 7.15	No	-2.75114
Block 1.15 Block 2.7 FBgn0004878_MUT_INTRA_con_INR_kd_-21.4_MTEDPE_nat_CGpal_kd_-13.3_TATA-box_INR_shift1_MTEDPE_shift0_CGpal_shift1_TATA-box_shift0 Block 7.15	Yes	2.64226
Block 1.15 Block 2.7 FBgn0004878_MUT_INTRA_con_INR_kd_-21.4_MTEDPE_nat_CGpal_nat_TATA-box_INR_shift-1_MTEDPE_shift0_CGpal_shift1_TATA-box_shift-1 Block 7.15	No	-3.12114
Block 1.15 Block 2.7 FBgn0004878_MUT_INTRA_con_INR_kd_-21.4_MTEDPE_nat_CGpal_nat_TATA-box_INR_shift-1_MTEDPE_shift0_CGpal_shift1_TATA-box_shift-1 Block 7.15	Yes	2.34668
Block 1.15 Block 2.7 FBgn0004878_MUT_INTRA_con_INR_kd_-21.4_MTEDPE_nat_CGpal_nat_TATA-box_INR_shift1_MTEDPE_shift0_CGpal_shift1_TATA-box_shift0 Block 7.15	No	-2.9172
Block 1.15 Block 2.7 FBgn0004878_MUT_INTRA_con_INR_kd_-21.4_MTEDPE_nat_CGpal_nat_TATA-box_INR_shift1_MTEDPE_shift0_CGpal_shift1_TATA-box_shift0 Block 7.15	Yes	2.62535
Block 1.15 Block 2.7 FBgn0004878_MUT_INTRA_con_INR_kd_-21.4_MTEDPE_nat_CGpal_nat_TATA-box_INR_shift1_MTEDPE_shift0_CGpal_shift5_TATA-box_shift-1 Block 7.15	No	-3.35189
Block 1.15 Block 2.7 FBgn0004878_MUT_INTRA_con_INR_kd_-21.4_MTEDPE_nat_CGpal_nat_TATA-box_INR_shift1_MTEDPE_shift0_CGpal_shift5_TATA-box_shift-1 Block 7.15	Yes	1.43466
Block 1.15 Block 2.7 FBgn0004878_MUT_INTRA_con_INR_kd_-21.4_MTEDPE_score_15.1_CGpal_nat_TATA-box_INR_shift-1_MTEDPE_shift0_CGpal_shift0_TATA-box_shift0 Block 7.15	No	-4.0169
Block 1.15 Block 2.7 FBgn0004878_MUT_INTRA_con_INR_kd_-21.4_MTEDPE_score_15.1_CGpal_nat_TATA-box_INR_shift-1_MTEDPE_shift0_CGpal_shift0_TATA-box_shift0 Block 7.15	Yes	1.87433
Block 1.15 Block 2.7 FBgn0004878_MUT_INTRA_con_INR_kd_-21.4_MTEDPE_score_15.1_CGpal_nat_TATA-box_INR_shift0_MTEDPE_shift0_CGpal_shift0_TATA-box_shift0 Block 7.15	No	-3.31529
Block 1.15 Block 2.7 FBgn0004878_MUT_INTRA_con_INR_kd_-21.4_MTEDPE_score_15.1_CGpal_nat_TATA-box_INR_shift0_MTEDPE_shift0_CGpal_shift0_TATA-box_shift0 Block 7.15	Yes	2.26171
Block 1.15 Block 2.7 FBgn0004878_MUT_INTRA_con_INR_kd_-21.4_MTEDPE_score_15.1_CGpal_nat_TATA-box_INR_shift1_MTEDPE_shift0_CGpal_shift0_TATA-box_shift-1 Block 7.15	No	-4.45705
Block 1.15 Block 2.7 FBgn0004878_MUT_INTRA_con_INR_kd_-21.4_MTEDPE_score_15.1_CGpal_nat_TATA-box_INR_shift1_MTEDPE_shift0_CGpal_shift0_TATA-box_shift-1 Block 7.15	Yes	1.54282
Block 1.15 Block 2.7 FBgn0004878_MUT_INTRA_con_INR_nat_MTEDPE_con_CGpal_con_TATA-box_INR_shift-1_MTEDPE_shift0_CGpal_shift0_TATA-box_shift0 Block 7.15	No	0.662014
Block 1.15 Block 2.7 FBgn0004878_MUT_INTRA_con_INR_nat_MTEDPE_con_CGpal_con_TATA-box_INR_shift-1_MTEDPE_shift0_CGpal_shift0_TATA-box_shift0 Block 7.15	Yes	5.23354
Block 1.15 Block 2.7 FBgn0004878_MUT_INTRA_con_INR_nat_MTEDPE_con_CGpal_con_TATA-box_INR_shift-1_MTEDPE_shift0_CGpal_shift1_TATA-box_shift-1 Block 7.15	No	0.778328
Block 1.15 Block 2.7 FBgn0004878_MUT_INTRA_con_INR_nat_MTEDPE_con_CGpal_con_TATA-box_INR_shift-1_MTEDPE_shift0_CGpal_shift1_TATA-box_shift-1 Block 7.15	Yes	5.15071
Block 1.15 Block 2.7 FBgn0004878_MUT_INTRA_con_INR_nat_MTEDPE_con_CGpal_con_TATA-box_INR_shift-1_MTEDPE_shift1_CGpal_shift1_TATA-box_shift0 Block 7.15	No	-1.59204
Block 1.15 Block 2.7 FBgn0004878_MUT_INTRA_con_INR_nat_MTEDPE_con_CGpal_con_TATA-box_INR_shift-1_MTEDPE_shift1_CGpal_shift1_TATA-box_shift0 Block 7.15	Yes	1.30404
Block 1.15 Block 2.7 FBgn0004878_MUT_INTRA_con_INR_nat_MTEDPE_con_CGpal_con_TATA-box_INR_shift0_MTEDPE_shift0_CGpal_shift5_TATA-box_shift-1 Block 7.15	No	1.64986
Block 1.15 Block 2.7 FBgn0004878_MUT_INTRA_con_INR_nat_MTEDPE_con_CGpal_con_TATA-box_INR_shift0_MTEDPE_shift0_CGpal_shift5_TATA-box_shift-1 Block 7.15	Yes	6.28219
Block 1.15 Block 2.7 FBgn0004878_MUT_INTRA_con_INR_nat_MTEDPE_con_CGpal_kd_-13.3_TATA-box_INR_shift0_MTEDPE_shift-1_CGpal_shift0_TATA-box_shift0 Block 7.15	No	-4.72545
Block 1.15 Block 2.7 FBgn0004878_MUT_INTRA_con_INR_nat_MTEDPE_con_CGpal_kd_-13.3_TATA-box_INR_shift0_MTEDPE_shift-1_CGpal_shift0_TATA-box_shift0 Block 7.15	Yes	0.499742
Block 1.15 Block 2.7 FBgn0004878_MUT_INTRA_con_INR_nat_MTEDPE_con_CGpal_kd_-13.3_TATA-box_INR_shift1_MTEDPE_shift1_CGpal_shift1_TATA-box_shift0 Block 7.15	No	-0.498221
Block 1.15 Block 2.7 FBgn0004878_MUT_INTRA_con_INR_nat_MTEDPE_con_CGpal_kd_-13.3_TATA-box_INR_shift1_MTEDPE_shift1_CGpal_shift1_TATA-box_shift0 Block 7.15	Yes	4.73288
Block 1.15 Block 2.7 FBgn0004878_MUT_INTRA_con_INR_nat_MTEDPE_con_CGpal_nat_TATA-box_INR_shift-1_MTEDPE_shift-1_CGpal_shift1_TATA-box_shift-1 Block 7.15	No	0.556438
Block 1.15 Block 2.7 FBgn0004878_MUT_INTRA_con_INR_nat_MTEDPE_con_CGpal_nat_TATA-box_INR_shift-1_MTEDPE_shift-1_CGpal_shift1_TATA-box_shift-1 Block 7.15	Yes	5.41729
Block 1.15 Block 2.7 FBgn0004878_MUT_INTRA_con_INR_nat_MTEDPE_con_CGpal_nat_TATA-box_INR_shift-1_MTEDPE_shift0_CGpal_shift0_TATA-box_shift0 Block 7.15	No	-0.890831
Block 1.15 Block 2.7 FBgn0004878_MUT_INTRA_con_INR_nat_MTEDPE_con_CGpal_nat_TATA-box_INR_shift-1_MTEDPE_shift0_CGpal_shift0_TATA-box_shift0 Block 7.15	Yes	3.28935
Block 1.15 Block 2.7 FBgn0004878_MUT_INTRA_con_INR_nat_MTEDPE_con_CGpal_nat_TATA-box_INR_shift-1_MTEDPE_shift1_CGpal_shift1_TATA-box_shift0 Block 7.15	No	-3.54714
Block 1.15 Block 2.7 FBgn0004878_MUT_INTRA_con_INR_nat_MTEDPE_con_CGpal_nat_TATA-box_INR_shift-1_MTEDPE_shift1_CGpal_shift1_TATA-box_shift0 Block 7.15	Yes	-0.702285
Block 1.15 Block 2.7 FBgn0004878_MUT_INTRA_con_INR_nat_MTEDPE_con_CGpal_nat_TATA-box_INR_shift1_MTEDPE_shift-1_CGpal_shift0_TATA-box_shift0 Block 7.15	No	-3.23998
Block 1.15 Block 2.7 FBgn0004878_MUT_INTRA_con_INR_nat_MTEDPE_con_CGpal_nat_TATA-box_INR_shift1_MTEDPE_shift-1_CGpal_shift0_TATA-box_shift0 Block 7.15	Yes	1.76409
Block 1.15 Block 2.7 FBgn0004878_MUT_INTRA_con_INR_nat_MTEDPE_con_CGpal_score_10.1_TATA-box_INR_shift-1_MTEDPE_shift1_CGpal_shift0_TATA-box_shift0 Block 7.15	No	-1.24247
Block 1.15 Block 2.7 FBgn0004878_MUT_INTRA_con_INR_nat_MTEDPE_con_CGpal_score_10.1_TATA-box_INR_shift-1_MTEDPE_shift1_CGpal_shift0_TATA-box_shift0 Block 7.15	Yes	2.53453
Block 1.15 Block 2.7 FBgn0004878_MUT_INTRA_con_INR_nat_MTEDPE_con_CGpal_score_10.1_TATA-box_INR_shift1_MTEDPE_shift-1_CGpal_shift0_TATA-box_shift0 Block 7.15	No	-0.795548
Block 1.15 Block 2.7 FBgn0004878_MUT_INTRA_con_INR_nat_MTEDPE_con_CGpal_score_10.1_TATA-box_INR_shift1_MTEDPE_shift-1_CGpal_shift0_TATA-box_shift0 Block 7.15	Yes	3.71509
Block 1.15 Block 2.7 FBgn0004878_MUT_INTRA_con_INR_nat_MTEDPE_kd_-22.4_CGpal_kd_-13.3_TATA-box_INR_shift-1_MTEDPE_shift0_CGpal_shift0_TATA-box_shift0 Block 7.15	No	-1.3055
Block 1.15 Block 2.7 FBgn0004878_MUT_INTRA_con_INR_nat_MTEDPE_kd_-22.4_CGpal_kd_-13.3_TATA-box_INR_shift-1_MTEDPE_shift0_CGpal_shift0_TATA-box_shift0 Block 7.15	Yes	4.16605
Block 1.15 Block 2.7 FBgn0004878_MUT_INTRA_con_INR_nat_MTEDPE_kd_-22.4_CGpal_kd_-13.3_TATA-box_INR_shift0_MTEDPE_shift-1_CGpal_shift0_TATA-box_shift0 Block 7.15	No	-5.3221
Block 1.15 Block 2.7 FBgn0004878_MUT_INTRA_con_INR_nat_MTEDPE_kd_-22.4_CGpal_kd_-13.3_TATA-box_INR_shift0_MTEDPE_shift-1_CGpal_shift0_TATA-box_shift0 Block 7.15	Yes	0.536838
Block 1.15 Block 2.7 FBgn0004878_MUT_INTRA_con_INR_nat_MTEDPE_kd_-22.4_CGpal_nat_TATA-box_INR_shift0_MTEDPE_shift0_CGpal_shift0_TATA-box_shift0 Block 7.15	No	1.21653
Block 1.15 Block 2.7 FBgn0004878_MUT_INTRA_con_INR_nat_MTEDPE_kd_-22.4_CGpal_nat_TATA-box_INR_shift0_MTEDPE_shift0_CGpal_shift0_TATA-box_shift0 Block 7.15	Yes	6.21305
Block 1.15 Block 2.7 FBgn0004878_MUT_INTRA_con_INR_nat_MTEDPE_kd_-22.4_CGpal_score_10.1_TATA-box_INR_shift0_MTEDPE_shift1_CGpal_shift0_TATA-box_shift0 Block 7.15	No	-0.18184
Block 1.15 Block 2.7 FBgn0004878_MUT_INTRA_con_INR_nat_MTEDPE_kd_-22.4_CGpal_score_10.1_TATA-box_INR_shift0_MTEDPE_shift1_CGpal_shift0_TATA-box_shift0 Block 7.15	Yes	5.21614
Block 1.15 Block 2.7 FBgn0004878_MUT_INTRA_con_INR_nat_MTEDPE_nat_CGpal_con_TATA-box_INR_shift-1_MTEDPE_shift-1_CGpal_shift0_TATA-box_shift-1 Block 7.15	No	0.631684
Block 1.15 Block 2.7 FBgn0004878_MUT_INTRA_con_INR_nat_MTEDPE_nat_CGpal_con_TATA-box_INR_shift-1_MTEDPE_shift-1_CGpal_shift0_TATA-box_shift-1 Block 7.15	Yes	5.82365
Block 1.15 Block 2.7 FBgn0004878_MUT_INTRA_con_INR_nat_MTEDPE_nat_CGpal_con_TATA-box_INR_shift1_MTEDPE_shift-1_CGpal_shift1_TATA-box_shift0 Block 7.15	No	-1.66994
Block 1.15 Block 2.7 FBgn0004878_MUT_INTRA_con_INR_nat_MTEDPE_nat_CGpal_con_TATA-box_INR_shift1_MTEDPE_shift-1_CGpal_shift1_TATA-box_shift0 Block 7.15	Yes	3.51946
Block 1.15 Block 2.7 FBgn0004878_MUT_INTRA_con_INR_nat_MTEDPE_nat_CGpal_con_TATA-box_INR_shift1_MTEDPE_shift0_CGpal_shift5_TATA-box_shift0 Block 7.15	No	1.61213
Block 1.15 Block 2.7 FBgn0004878_MUT_INTRA_con_INR_nat_MTEDPE_nat_CGpal_con_TATA-box_INR_shift1_MTEDPE_shift0_CGpal_shift5_TATA-box_shift0 Block 7.15	Yes	6.06587
Block 1.15 Block 2.7 FBgn0004878_MUT_INTRA_con_INR_nat_MTEDPE_nat_CGpal_con_TATA-box_INR_shift1_MTEDPE_shift1_CGpal_shift0_TATA-box_shift-1 Block 7.15	No	0.0309082
Block 1.15 Block 2.7 FBgn0004878_MUT_INTRA_con_INR_nat_MTEDPE_nat_CGpal_con_TATA-box_INR_shift1_MTEDPE_shift1_CGpal_shift0_TATA-box_shift-1 Block 7.15	Yes	5.51242
Block 1.15 Block 2.7 FBgn0004878_MUT_INTRA_con_INR_nat_MTEDPE_nat_CGpal_nat_TATA-box_INR_shift-1_MTEDPE_shift-1_CGpal_shift1_TATA-box_shift0 Block 7.15	No	0.362538
Block 1.15 Block 2.7 FBgn0004878_MUT_INTRA_con_INR_nat_MTEDPE_nat_CGpal_nat_TATA-box_INR_shift-1_MTEDPE_shift-1_CGpal_shift1_TATA-box_shift0 Block 7.15	Yes	4.544
Block 1.15 Block 2.7 FBgn0004878_MUT_INTRA_con_INR_nat_MTEDPE_nat_CGpal_nat_TATA-box_INR_shift0_MTEDPE_shift-1_CGpal_shift1_TATA-box_shift-1 Block 7.15	No	-2.3229
Block 1.15 Block 2.7 FBgn0004878_MUT_INTRA_con_INR_nat_MTEDPE_nat_CGpal_nat_TATA-box_INR_shift0_MTEDPE_shift-1_CGpal_shift1_TATA-box_shift-1 Block 7.15	Yes	2.41435
Block 1.15 Block 2.7 FBgn0004878_MUT_INTRA_con_INR_nat_MTEDPE_nat_CGpal_nat_TATA-box_INR_shift0_MTEDPE_shift1_CGpal_shift1_TATA-box_shift-1 Block 7.15	No	-2.53203
Block 1.15 Block 2.7 FBgn0004878_MUT_INTRA_con_INR_nat_MTEDPE_nat_CGpal_nat_TATA-box_INR_shift0_MTEDPE_shift1_CGpal_shift1_TATA-box_shift-1 Block 7.15	Yes	1.78024
Block 1.15 Block 2.7 FBgn0004878_MUT_INTRA_con_INR_nat_MTEDPE_nat_CGpal_nat_TATA-box_INR_shift1_MTEDPE_shift-1_CGpal_shift0_TATA-box_shift0 Block 7.15	No	-3.70808
Block 1.15 Block 2.7 FBgn0004878_MUT_INTRA_con_INR_nat_MTEDPE_nat_CGpal_nat_TATA-box_INR_shift1_MTEDPE_shift-1_CGpal_shift0_TATA-box_shift0 Block 7.15	Yes	0.473083
Block 1.15 Block 2.7 FBgn0004878_MUT_INTRA_con_INR_nat_MTEDPE_nat_CGpal_nat_TATA-box_INR_shift1_MTEDPE_shift-1_CGpal_shift5_TATA-box_shift0 Block 7.15	No	-3.17025
Block 1.15 Block 2.7 FBgn0004878_MUT_INTRA_con_INR_nat_MTEDPE_nat_CGpal_nat_TATA-box_INR_shift1_MTEDPE_shift-1_CGpal_shift5_TATA-box_shift0 Block 7.15	Yes	0.937579
Block 1.15 Block 2.7 FBgn0004878_MUT_INTRA_con_INR_nat_MTEDPE_nat_CGpal_score_10.1_TATA-box_INR_shift-1_MTEDPE_shift1_CGpal_shift1_TATA-box_shift-1 Block 7.15	No	-2.10224
Block 1.15 Block 2.7 FBgn0004878_MUT_INTRA_con_INR_nat_MTEDPE_nat_CGpal_score_10.1_TATA-box_INR_shift-1_MTEDPE_shift1_CGpal_shift1_TATA-box_shift-1 Block 7.15	Yes	2.18687
Block 1.15 Block 2.7 FBgn0004878_MUT_INTRA_con_INR_nat_MTEDPE_nat_CGpal_score_10.1_TATA-box_INR_shift-1_MTEDPE_shift1_CGpal_shift1_TATA-box_shift0 Block 7.15	No	-1.86448
Block 1.15 Block 2.7 FBgn0004878_MUT_INTRA_con_INR_nat_MTEDPE_nat_CGpal_score_10.1_TATA-box_INR_shift-1_MTEDPE_shift1_CGpal_shift1_TATA-box_shift0 Block 7.15	Yes	2.16731
Block 1.15 Block 2.7 FBgn0004878_MUT_INTRA_con_INR_nat_MTEDPE_nat_CGpal_score_10.1_TATA-box_INR_shift0_MTEDPE_shift0_CGpal_shift1_TATA-box_shift-1 Block 7.15	No	1.96163
Block 1.15 Block 2.7 FBgn0004878_MUT_INTRA_con_INR_nat_MTEDPE_nat_CGpal_score_10.1_TATA-box_INR_shift0_MTEDPE_shift0_CGpal_shift1_TATA-box_shift-1 Block 7.15	Yes	6.64236
Block 1.15 Block 2.7 FBgn0004878_MUT_INTRA_con_INR_nat_MTEDPE_nat_CGpal_score_10.1_TATA-box_INR_shift1_MTEDPE_shift1_CGpal_shift1_TATA-box_shift-1 Block 7.15	No	1.54916
Block 1.15 Block 2.7 FBgn0004878_MUT_INTRA_con_INR_nat_MTEDPE_nat_CGpal_score_10.1_TATA-box_INR_shift1_MTEDPE_shift1_CGpal_shift1_TATA-box_shift-1 Block 7.15	Yes	5.88635
Block 1.15 Block 2.7 FBgn0004878_MUT_INTRA_con_INR_nat_MTEDPE_score_15.1_CGpal_con_TATA-box_INR_shift1_MTEDPE_shift-1_CGpal_shift0_TATA-box_shift-1 Block 7.15	No	-1.28591
Block 1.15 Block 2.7 FBgn0004878_MUT_INTRA_con_INR_nat_MTEDPE_score_15.1_CGpal_con_TATA-box_INR_shift1_MTEDPE_shift-1_CGpal_shift0_TATA-box_shift-1 Block 7.15	Yes	4.18174
Block 1.15 Block 2.7 FBgn0004878_MUT_INTRA_con_INR_nat_MTEDPE_score_15.1_CGpal_kd_-13.3_TATA-box_INR_shift-1_MTEDPE_shift-1_CGpal_shift0_TATA-box_shift0 Block 7.15	No	0.0649397
Block 1.15 Block 2.7 FBgn0004878_MUT_INTRA_con_INR_nat_MTEDPE_score_15.1_CGpal_kd_-13.3_TATA-box_INR_shift-1_MTEDPE_shift-1_CGpal_shift0_TATA-box_shift0 Block 7.15	Yes	4.91552
Block 1.15 Block 2.7 FBgn0004878_MUT_INTRA_con_INR_nat_MTEDPE_score_15.1_CGpal_kd_-13.3_TATA-box_INR_shift-1_MTEDPE_shift-1_CGpal_shift1_TATA-box_shift0 Block 7.15	No	-2.05634
Block 1.15 Block 2.7 FBgn0004878_MUT_INTRA_con_INR_nat_MTEDPE_score_15.1_CGpal_kd_-13.3_TATA-box_INR_shift-1_MTEDPE_shift-1_CGpal_shift1_TATA-box_shift0 Block 7.15	Yes	2.84761
Block 1.15 Block 2.7 FBgn0004878_MUT_INTRA_con_INR_nat_MTEDPE_score_15.1_CGpal_kd_-13.3_TATA-box_INR_shift1_MTEDPE_shift0_CGpal_shift0_TATA-box_shift0 Block 7.15	No	-3.75775
Block 1.15 Block 2.7 FBgn0004878_MUT_INTRA_con_INR_nat_MTEDPE_score_15.1_CGpal_kd_-13.3_TATA-box_INR_shift1_MTEDPE_shift0_CGpal_shift0_TATA-box_shift0 Block 7.15	Yes	1.64943
Block 1.15 Block 2.7 FBgn0004878_MUT_INTRA_con_INR_nat_MTEDPE_score_15.1_CGpal_nat_TATA-box_INR_shift-1_MTEDPE_shift1_CGpal_shift1_TATA-box_shift0 Block 7.15	No	-3.15161
Block 1.15 Block 2.7 FBgn0004878_MUT_INTRA_con_INR_nat_MTEDPE_score_15.1_CGpal_nat_TATA-box_INR_shift-1_MTEDPE_shift1_CGpal_shift1_TATA-box_shift0 Block 7.15	Yes	1.06575
Block 1.15 Block 2.7 FBgn0004878_MUT_INTRA_con_INR_nat_MTEDPE_score_15.1_CGpal_score_10.1_TATA-box_INR_shift1_MTEDPE_shift-1_CGpal_shift1_TATA-box_shift0 Block 7.15	No	-0.620175
Block 1.15 Block 2.7 FBgn0004878_MUT_INTRA_con_INR_nat_MTEDPE_score_15.1_CGpal_score_10.1_TATA-box_INR_shift1_MTEDPE_shift-1_CGpal_shift1_TATA-box_shift0 Block 7.15	Yes	4.01007
Block 1.15 Block 2.7 FBgn0004878_MUT_INTRA_con_INR_nat_MTEDPE_score_15.1_CGpal_score_10.1_TATA-box_INR_shift1_MTEDPE_shift0_CGpal_shift5_TATA-box_shift0 Block 7.15	No	1.09185
Block 1.15 Block 2.7 FBgn0004878_MUT_INTRA_con_INR_nat_MTEDPE_score_15.1_CGpal_score_10.1_TATA-box_INR_shift1_MTEDPE_shift0_CGpal_shift5_TATA-box_shift0 Block 7.15	Yes	5.85081
Block 1.15 Block 2.7 FBgn0004878_MUT_INTRA_con_INR_score_12.3_MTEDPE_con_CGpal_con_TATA-box_INR_shift0_MTEDPE_shift1_CGpal_shift5_TATA-box_shift0 Block 7.15	No	0.833865
Block 1.15 Block 2.7 FBgn0004878_MUT_INTRA_con_INR_score_12.3_MTEDPE_con_CGpal_con_TATA-box_INR_shift0_MTEDPE_shift1_CGpal_shift5_TATA-box_shift0 Block 7.15	Yes	5.04788
Block 1.15 Block 2.7 FBgn0004878_MUT_INTRA_con_INR_score_12.3_MTEDPE_con_CGpal_nat_TATA-box_INR_shift1_MTEDPE_shift-1_CGpal_shift1_TATA-box_shift0 Block 7.15	No	-2.30288
Block 1.15 Block 2.7 FBgn0004878_MUT_INTRA_con_INR_score_12.3_MTEDPE_con_CGpal_nat_TATA-box_INR_shift1_MTEDPE_shift-1_CGpal_shift1_TATA-box_shift0 Block 7.15	Yes	0.0871829
Block 1.15 Block 2.7 FBgn0004878_MUT_INTRA_con_INR_score_12.3_MTEDPE_con_CGpal_nat_TATA-box_INR_shift1_MTEDPE_shift-1_CGpal_shift5_TATA-box_shift-1 Block 7.15	No	-4.18681
Block 1.15 Block 2.7 FBgn0004878_MUT_INTRA_con_INR_score_12.3_MTEDPE_con_CGpal_nat_TATA-box_INR_shift1_MTEDPE_shift-1_CGpal_shift5_TATA-box_shift-1 Block 7.15	Yes	-0.219652
Block 1.15 Block 2.7 FBgn0004878_MUT_INTRA_con_INR_score_12.3_MTEDPE_con_CGpal_nat_TATA-box_INR_shift1_MTEDPE_shift1_CGpal_shift5_TATA-box_shift0 Block 7.15	No	0.50326
Block 1.15 Block 2.7 FBgn0004878_MUT_INTRA_con_INR_score_12.3_MTEDPE_con_CGpal_nat_TATA-box_INR_shift1_MTEDPE_shift1_CGpal_shift5_TATA-box_shift0 Block 7.15	Yes	5.4253
Block 1.15 Block 2.7 FBgn0004878_MUT_INTRA_con_INR_score_12.3_MTEDPE_con_CGpal_score_10.1_TATA-box_INR_shift-1_MTEDPE_shift0_CGpal_shift5_TATA-box_shift-1 Block 7.15	No	-1.65525
Block 1.15 Block 2.7 FBgn0004878_MUT_INTRA_con_INR_score_12.3_MTEDPE_con_CGpal_score_10.1_TATA-box_INR_shift-1_MTEDPE_shift0_CGpal_shift5_TATA-box_shift-1 Block 7.15	Yes	3.0638
Block 1.15 Block 2.7 FBgn0004878_MUT_INTRA_con_INR_score_12.3_MTEDPE_con_CGpal_score_10.1_TATA-box_INR_shift0_MTEDPE_shift1_CGpal_shift1_TATA-box_shift0 Block 7.15	No	0.897028
Block 1.15 Block 2.7 FBgn0004878_MUT_INTRA_con_INR_score_12.3_MTEDPE_con_CGpal_score_10.1_TATA-box_INR_shift0_MTEDPE_shift1_CGpal_shift1_TATA-box_shift0 Block 7.15	Yes	4.96367
Block 1.15 Block 2.7 FBgn0004878_MUT_INTRA_con_INR_score_12.3_MTEDPE_con_CGpal_score_10.1_TATA-box_INR_shift1_MTEDPE_shift1_CGpal_shift5_TATA-box_shift-1 Block 7.15	No	0.924496
Block 1.15 Block 2.7 FBgn0004878_MUT_INTRA_con_INR_score_12.3_MTEDPE_con_CGpal_score_10.1_TATA-box_INR_shift1_MTEDPE_shift1_CGpal_shift5_TATA-box_shift-1 Block 7.15	Yes	5.88996
Block 1.15 Block 2.7 FBgn0004878_MUT_INTRA_con_INR_score_12.3_MTEDPE_kd_-22.4_CGpal_score_10.1_TATA-box_INR_shift-1_MTEDPE_shift0_CGpal_shift0_TATA-box_shift0 Block 7.15	No	-0.591041
Block 1.15 Block 2.7 FBgn0004878_MUT_INTRA_con_INR_score_12.3_MTEDPE_kd_-22.4_CGpal_score_10.1_TATA-box_INR_shift-1_MTEDPE_shift0_CGpal_shift0_TATA-box_shift0 Block 7.15	Yes	4.06559
Block 1.15 Block 2.7 FBgn0004878_MUT_INTRA_con_INR_score_12.3_MTEDPE_kd_-22.4_CGpal_score_10.1_TATA-box_INR_shift1_MTEDPE_shift1_CGpal_shift0_TATA-box_shift0 Block 7.15	No	1.33031
Block 1.15 Block 2.7 FBgn0004878_MUT_INTRA_con_INR_score_12.3_MTEDPE_kd_-22.4_CGpal_score_10.1_TATA-box_INR_shift1_MTEDPE_shift1_CGpal_shift0_TATA-box_shift0 Block 7.15	Yes	6.67682
Block 1.15 Block 2.7 FBgn0004878_MUT_INTRA_con_INR_score_12.3_MTEDPE_nat_CGpal_con_TATA-box_INR_shift-1_MTEDPE_shift-1_CGpal_shift0_TATA-box_shift-1 Block 7.15	No	0.13326
Block 1.15 Block 2.7 FBgn0004878_MUT_INTRA_con_INR_score_12.3_MTEDPE_nat_CGpal_con_TATA-box_INR_shift-1_MTEDPE_shift-1_CGpal_shift0_TATA-box_shift-1 Block 7.15	Yes	5.40054
Block 1.15 Block 2.7 FBgn0004878_MUT_INTRA_con_INR_score_12.3_MTEDPE_nat_CGpal_con_TATA-box_INR_shift1_MTEDPE_shift-1_CGpal_shift1_TATA-box_shift0 Block 7.15	No	-1.1531
Block 1.15 Block 2.7 FBgn0004878_MUT_INTRA_con_INR_score_12.3_MTEDPE_nat_CGpal_con_TATA-box_INR_shift1_MTEDPE_shift-1_CGpal_shift1_TATA-box_shift0 Block 7.15	Yes	4.20223
Block 1.15 Block 2.7 FBgn0004878_MUT_INTRA_con_INR_score_12.3_MTEDPE_nat_CGpal_con_TATA-box_INR_shift1_MTEDPE_shift1_CGpal_shift5_TATA-box_shift-1 Block 7.15	No	0.80299
Block 1.15 Block 2.7 FBgn0004878_MUT_INTRA_con_INR_score_12.3_MTEDPE_nat_CGpal_con_TATA-box_INR_shift1_MTEDPE_shift1_CGpal_shift5_TATA-box_shift-1 Block 7.15	Yes	5.33452
Block 1.15 Block 2.7 FBgn0004878_MUT_INTRA_con_INR_score_12.3_MTEDPE_nat_CGpal_nat_TATA-box_INR_shift-1_MTEDPE_shift-1_CGpal_shift5_TATA-box_shift-1 Block 7.15	No	0.0987976
Block 1.15 Block 2.7 FBgn0004878_MUT_INTRA_con_INR_score_12.3_MTEDPE_nat_CGpal_nat_TATA-box_INR_shift-1_MTEDPE_shift-1_CGpal_shift5_TATA-box_shift-1 Block 7.15	Yes	3.96268
Block 1.15 Block 2.7 FBgn0004878_MUT_INTRA_con_INR_score_12.3_MTEDPE_nat_CGpal_nat_TATA-box_INR_shift-1_MTEDPE_shift1_CGpal_shift0_TATA-box_shift0 Block 7.15	No	-2.16805
Block 1.15 Block 2.7 FBgn0004878_MUT_INTRA_con_INR_score_12.3_MTEDPE_nat_CGpal_nat_TATA-box_INR_shift-1_MTEDPE_shift1_CGpal_shift0_TATA-box_shift0 Block 7.15	Yes	2.35596
Block 1.15 Block 2.7 FBgn0004878_MUT_INTRA_con_INR_score_12.3_MTEDPE_nat_CGpal_nat_TATA-box_INR_shift-1_MTEDPE_shift1_CGpal_shift5_TATA-box_shift0 Block 7.15	No	-1.40304
Block 1.15 Block 2.7 FBgn0004878_MUT_INTRA_con_INR_score_12.3_MTEDPE_nat_CGpal_nat_TATA-box_INR_shift-1_MTEDPE_shift1_CGpal_shift5_TATA-box_shift0 Block 7.15	Yes	2.44594
Block 1.15 Block 2.7 FBgn0004878_MUT_INTRA_con_INR_score_12.3_MTEDPE_nat_CGpal_nat_TATA-box_INR_shift0_MTEDPE_shift0_CGpal_shift0_TATA-box_shift-1 Block 7.15	No	-2.17541
Block 1.15 Block 2.7 FBgn0004878_MUT_INTRA_con_INR_score_12.3_MTEDPE_nat_CGpal_nat_TATA-box_INR_shift0_MTEDPE_shift0_CGpal_shift0_TATA-box_shift-1 Block 7.15	Yes	3.11361
Block 1.15 Block 2.7 FBgn0004878_MUT_INTRA_con_INR_score_12.3_MTEDPE_nat_CGpal_score_10.1_TATA-box_INR_shift-1_MTEDPE_shift1_CGpal_shift1_TATA-box_shift-1 Block 7.15	No	-0.195062
Block 1.15 Block 2.7 FBgn0004878_MUT_INTRA_con_INR_score_12.3_MTEDPE_nat_CGpal_score_10.1_TATA-box_INR_shift-1_MTEDPE_shift1_CGpal_shift1_TATA-box_shift-1 Block 7.15	Yes	4.77171
Block 1.15 Block 2.7 FBgn0004878_MUT_INTRA_con_INR_score_12.3_MTEDPE_nat_CGpal_score_10.1_TATA-box_INR_shift1_MTEDPE_shift-1_CGpal_shift1_TATA-box_shift0 Block 7.15	No	-0.291802
Block 1.15 Block 2.7 FBgn0004878_MUT_INTRA_con_INR_score_12.3_MTEDPE_nat_CGpal_score_10.1_TATA-box_INR_shift1_MTEDPE_shift-1_CGpal_shift1_TATA-box_shift0 Block 7.15	Yes	4.38802
Block 1.15 Block 2.7 FBgn0004878_MUT_INTRA_con_INR_score_12.3_MTEDPE_nat_CGpal_score_10.1_TATA-box_INR_shift1_MTEDPE_shift1_CGpal_shift0_TATA-box_shift0 Block 7.15	No	1.30682
Block 1.15 Block 2.7 FBgn0004878_MUT_INTRA_con_INR_score_12.3_MTEDPE_nat_CGpal_score_10.1_TATA-box_INR_shift1_MTEDPE_shift1_CGpal_shift0_TATA-box_shift0 Block 7.15	Yes	5.76358
Block 1.15 Block 2.7 FBgn0004878_MUT_INTRA_con_INR_score_12.3_MTEDPE_nat_CGpal_score_10.1_TATA-box_INR_shift1_MTEDPE_shift1_CGpal_shift1_TATA-box_shift-1 Block 7.15	No	1.39719
Block 1.15 Block 2.7 FBgn0004878_MUT_INTRA_con_INR_score_12.3_MTEDPE_nat_CGpal_score_10.1_TATA-box_INR_shift1_MTEDPE_shift1_CGpal_shift1_TATA-box_shift-1 Block 7.15	Yes	5.68486
Block 1.15 Block 2.7 FBgn0004878_MUT_INTRA_con_INR_score_12.3_MTEDPE_score_15.1_CGpal_con_TATA-box_INR_shift1_MTEDPE_shift0_CGpal_shift5_TATA-box_shift0 Block 7.15	No	-0.19909
Block 1.15 Block 2.7 FBgn0004878_MUT_INTRA_con_INR_score_12.3_MTEDPE_score_15.1_CGpal_con_TATA-box_INR_shift1_MTEDPE_shift0_CGpal_shift5_TATA-box_shift0 Block 7.15	Yes	4.32149
Block 1.15 Block 2.7 FBgn0004878_MUT_INTRA_con_INR_score_12.3_MTEDPE_score_15.1_CGpal_nat_TATA-box_INR_shift-1_MTEDPE_shift-1_CGpal_shift0_TATA-box_shift0 Block 7.15	No	-0.174202
Block 1.15 Block 2.7 FBgn0004878_MUT_INTRA_con_INR_score_12.3_MTEDPE_score_15.1_CGpal_nat_TATA-box_INR_shift-1_MTEDPE_shift-1_CGpal_shift0_TATA-box_shift0 Block 7.15	Yes	4.40763
Block 1.15 Block 2.7 FBgn0004878_MUT_INTRA_con_INR_score_12.3_MTEDPE_score_15.1_CGpal_nat_TATA-box_INR_shift-1_MTEDPE_shift1_CGpal_shift0_TATA-box_shift-1 Block 7.15	No	-1.41667
Block 1.15 Block 2.7 FBgn0004878_MUT_INTRA_con_INR_score_12.3_MTEDPE_score_15.1_CGpal_nat_TATA-box_INR_shift-1_MTEDPE_shift1_CGpal_shift0_TATA-box_shift-1 Block 7.15	Yes	3.76575
Block 1.15 Block 2.7 FBgn0004878_MUT_INTRA_con_INR_score_12.3_MTEDPE_score_15.1_CGpal_nat_TATA-box_INR_shift0_MTEDPE_shift0_CGpal_shift0_TATA-box_shift0 Block 7.15	No	-0.425557
Block 1.15 Block 2.7 FBgn0004878_MUT_INTRA_con_INR_score_12.3_MTEDPE_score_15.1_CGpal_nat_TATA-box_INR_shift0_MTEDPE_shift0_CGpal_shift0_TATA-box_shift0 Block 7.15	Yes	4.46204
Block 1.15 Block 2.7 FBgn0004878_MUT_INTRA_con_INR_score_12.3_MTEDPE_score_15.1_CGpal_nat_TATA-box_INR_shift1_MTEDPE_shift1_CGpal_shift1_TATA-box_shift0 Block 7.15	No	0.440987
Block 1.15 Block 2.7 FBgn0004878_MUT_INTRA_con_INR_score_12.3_MTEDPE_score_15.1_CGpal_nat_TATA-box_INR_shift1_MTEDPE_shift1_CGpal_shift1_TATA-box_shift0 Block 7.15	Yes	5.0627
Block 1.15 Block 2.7 FBgn0004878_MUT_INTRA_con_INR_score_12.3_MTEDPE_score_15.1_CGpal_score_10.1_TATA-box_INR_shift0_MTEDPE_shift1_CGpal_shift5_TATA-box_shift0 Block 7.15	No	0.205954
Block 1.15 Block 2.7 FBgn0004878_MUT_INTRA_con_INR_score_12.3_MTEDPE_score_15.1_CGpal_score_10.1_TATA-box_INR_shift0_MTEDPE_shift1_CGpal_shift5_TATA-box_shift0 Block 7.15	Yes	5.15282
Block 1.15 Block 2.7 FBgn0004878_MUT_INTRA_con_INR_score_12.3_MTEDPE_score_15.1_CGpal_score_10.1_TATA-box_INR_shift1_MTEDPE_shift0_CGpal_shift0_TATA-box_shift0 Block 7.15	No	-0.433053
Block 1.15 Block 2.7 FBgn0004878_MUT_INTRA_con_INR_score_12.3_MTEDPE_score_15.1_CGpal_score_10.1_TATA-box_INR_shift1_MTEDPE_shift0_CGpal_shift0_TATA-box_shift0 Block 7.15	Yes	4.7604
Block 1.15 Block 2.7 FBgn0004878_MUT_INTRA_con_INR_score_12.3_MTEDPE_score_15.1_CGpal_score_10.1_TATA-box_INR_shift1_MTEDPE_shift1_CGpal_shift1_TATA-box_shift0 Block 7.15	No	1.72744
Block 1.15 Block 2.7 FBgn0004878_MUT_INTRA_con_INR_score_12.3_MTEDPE_score_15.1_CGpal_score_10.1_TATA-box_INR_shift1_MTEDPE_shift1_CGpal_shift1_TATA-box_shift0 Block 7.15	Yes	5.99988
Block 1.15 Block 2.7 FBgn0004878_MUT_INTRA_kd_-8.7_INR_con_MTEDPE_con_CGpal_kd_-13.3_TATA-box_INR_shift0_MTEDPE_shift-1_CGpal_shift0_TATA-box_shift0 Block 7.15	No	-2.18101
Block 1.15 Block 2.7 FBgn0004878_MUT_INTRA_kd_-8.7_INR_con_MTEDPE_con_CGpal_kd_-13.3_TATA-box_INR_shift0_MTEDPE_shift-1_CGpal_shift0_TATA-box_shift0 Block 7.15	Yes	2.18689
Block 1.15 Block 2.7 FBgn0004878_MUT_INTRA_kd_-8.7_INR_con_MTEDPE_con_CGpal_score_10.1_TATA-box_INR_shift0_MTEDPE_shift-1_CGpal_shift0_TATA-box_shift-1 Block 7.15	No	-2.99594
Block 1.15 Block 2.7 FBgn0004878_MUT_INTRA_kd_-8.7_INR_con_MTEDPE_con_CGpal_score_10.1_TATA-box_INR_shift0_MTEDPE_shift-1_CGpal_shift0_TATA-box_shift-1 Block 7.15	Yes	2.25863
Block 1.15 Block 2.7 FBgn0004878_MUT_INTRA_kd_-8.7_INR_con_MTEDPE_nat_CGpal_nat_TATA-box_INR_shift0_MTEDPE_shift-1_CGpal_shift1_TATA-box_shift0 Block 7.15	No	-5.46306
Block 1.15 Block 2.7 FBgn0004878_MUT_INTRA_kd_-8.7_INR_con_MTEDPE_nat_CGpal_nat_TATA-box_INR_shift0_MTEDPE_shift-1_CGpal_shift1_TATA-box_shift0 Block 7.15	Yes	-0.483421
Block 1.15 Block 2.7 FBgn0004878_MUT_INTRA_kd_-8.7_INR_con_MTEDPE_nat_CGpal_nat_TATA-box_INR_shift0_MTEDPE_shift0_CGpal_shift5_TATA-box_shift-1 Block 7.15	No	-3.67152
Block 1.15 Block 2.7 FBgn0004878_MUT_INTRA_kd_-8.7_INR_con_MTEDPE_nat_CGpal_nat_TATA-box_INR_shift0_MTEDPE_shift0_CGpal_shift5_TATA-box_shift-1 Block 7.15	Yes	-2.07047
Block 1.15 Block 2.7 FBgn0004878_MUT_INTRA_kd_-8.7_INR_con_MTEDPE_nat_CGpal_nat_TATA-box_INR_shift0_MTEDPE_shift1_CGpal_shift1_TATA-box_shift0 Block 7.15	No	-5.32598
Block 1.15 Block 2.7 FBgn0004878_MUT_INTRA_kd_-8.7_INR_con_MTEDPE_nat_CGpal_nat_TATA-box_INR_shift0_MTEDPE_shift1_CGpal_shift1_TATA-box_shift0 Block 7.15	Yes	-0.585885
Block 1.15 Block 2.7 FBgn0004878_MUT_INTRA_kd_-8.7_INR_con_MTEDPE_nat_CGpal_score_10.1_TATA-box_INR_shift0_MTEDPE_shift-1_CGpal_shift5_TATA-box_shift-1 Block 7.15	No	-2.97938
Block 1.15 Block 2.7 FBgn0004878_MUT_INTRA_kd_-8.7_INR_con_MTEDPE_nat_CGpal_score_10.1_TATA-box_INR_shift0_MTEDPE_shift-1_CGpal_shift5_TATA-box_shift-1 Block 7.15	Yes	1.70026
Block 1.15 Block 2.7 FBgn0004878_MUT_INTRA_kd_-8.7_INR_con_MTEDPE_score_15.1_CGpal_con_TATA-box_INR_shift0_MTEDPE_shift-1_CGpal_shift1_TATA-box_shift0 Block 7.15	No	-2.49233
Block 1.15 Block 2.7 FBgn0004878_MUT_INTRA_kd_-8.7_INR_con_MTEDPE_score_15.1_CGpal_con_TATA-box_INR_shift0_MTEDPE_shift-1_CGpal_shift1_TATA-box_shift0 Block 7.15	Yes	2.74414
Block 1.15 Block 2.7 FBgn0004878_MUT_INTRA_kd_-8.7_INR_con_MTEDPE_score_15.1_CGpal_kd_-13.3_TATA-box_INR_shift0_MTEDPE_shift1_CGpal_shift5_TATA-box_shift0 Block 7.15	No	-1.79063
Block 1.15 Block 2.7 FBgn0004878_MUT_INTRA_kd_-8.7_INR_con_MTEDPE_score_15.1_CGpal_kd_-13.3_TATA-box_INR_shift0_MTEDPE_shift1_CGpal_shift5_TATA-box_shift0 Block 7.15	Yes	2.18824
Block 1.15 Block 2.7 FBgn0004878_MUT_INTRA_kd_-8.7_INR_con_MTEDPE_score_15.1_CGpal_nat_TATA-box_INR_shift0_MTEDPE_shift-1_CGpal_shift1_TATA-box_shift0 Block 7.15	No	-4.7621
Block 1.15 Block 2.7 FBgn0004878_MUT_INTRA_kd_-8.7_INR_con_MTEDPE_score_15.1_CGpal_nat_TATA-box_INR_shift0_MTEDPE_shift-1_CGpal_shift1_TATA-box_shift0 Block 7.15	Yes	0.206258
Block 1.15 Block 2.7 FBgn0004878_MUT_INTRA_kd_-8.7_INR_con_MTEDPE_score_15.1_CGpal_score_10.1_TATA-box_INR_shift0_MTEDPE_shift-1_CGpal_shift1_TATA-box_shift-1 Block 7.15	No	-2.4616
Block 1.15 Block 2.7 FBgn0004878_MUT_INTRA_kd_-8.7_INR_con_MTEDPE_score_15.1_CGpal_score_10.1_TATA-box_INR_shift0_MTEDPE_shift-1_CGpal_shift1_TATA-box_shift-1 Block 7.15	Yes	2.26462
Block 1.15 Block 2.7 FBgn0004878_MUT_INTRA_kd_-8.7_INR_kd_-21.4_MTEDPE_con_CGpal_con_TATA-box_INR_shift0_MTEDPE_shift0_CGpal_shift0_TATA-box_shift-1 Block 7.15	No	-3.48438
Block 1.15 Block 2.7 FBgn0004878_MUT_INTRA_kd_-8.7_INR_kd_-21.4_MTEDPE_con_CGpal_con_TATA-box_INR_shift0_MTEDPE_shift0_CGpal_shift0_TATA-box_shift-1 Block 7.15	Yes	2.10629
Block 1.15 Block 2.7 FBgn0004878_MUT_INTRA_kd_-8.7_INR_kd_-21.4_MTEDPE_con_CGpal_nat_TATA-box_INR_shift0_MTEDPE_shift0_CGpal_shift0_TATA-box_shift-1 Block 7.15	No	-4.79876
Block 1.15 Block 2.7 FBgn0004878_MUT_INTRA_kd_-8.7_INR_kd_-21.4_MTEDPE_con_CGpal_nat_TATA-box_INR_shift0_MTEDPE_shift0_CGpal_shift0_TATA-box_shift-1 Block 7.15	Yes	0.724561
Block 1.15 Block 2.7 FBgn0004878_MUT_INTRA_kd_-8.7_INR_kd_-21.4_MTEDPE_nat_CGpal_con_TATA-box_INR_shift0_MTEDPE_shift0_CGpal_shift1_TATA-box_shift-1 Block 7.15	No	-3.9848
Block 1.15 Block 2.7 FBgn0004878_MUT_INTRA_kd_-8.7_INR_kd_-21.4_MTEDPE_nat_CGpal_con_TATA-box_INR_shift0_MTEDPE_shift0_CGpal_shift1_TATA-box_shift-1 Block 7.15	Yes	1.3195
Block 1.15 Block 2.7 FBgn0004878_MUT_INTRA_kd_-8.7_INR_kd_-21.4_MTEDPE_nat_CGpal_nat_TATA-box_INR_shift0_MTEDPE_shift0_CGpal_shift0_TATA-box_shift-1 Block 7.15	No	-4.24913
Block 1.15 Block 2.7 FBgn0004878_MUT_INTRA_kd_-8.7_INR_kd_-21.4_MTEDPE_nat_CGpal_nat_TATA-box_INR_shift0_MTEDPE_shift0_CGpal_shift0_TATA-box_shift-1 Block 7.15	Yes	1.1002
Block 1.15 Block 2.7 FBgn0004878_MUT_INTRA_kd_-8.7_INR_kd_-21.4_MTEDPE_score_15.1_CGpal_con_TATA-box_INR_shift0_MTEDPE_shift0_CGpal_shift5_TATA-box_shift0 Block 7.15	No	-3.19356
Block 1.15 Block 2.7 FBgn0004878_MUT_INTRA_kd_-8.7_INR_kd_-21.4_MTEDPE_score_15.1_CGpal_con_TATA-box_INR_shift0_MTEDPE_shift0_CGpal_shift5_TATA-box_shift0 Block 7.15	Yes	2.43337
Block 1.15 Block 2.7 FBgn0004878_MUT_INTRA_kd_-8.7_INR_kd_-21.4_MTEDPE_score_15.1_CGpal_kd_-13.3_TATA-box_INR_shift0_MTEDPE_shift0_CGpal_shift1_TATA-box_shift0 Block 7.15	No	-4.32467
Block 1.15 Block 2.7 FBgn0004878_MUT_INTRA_kd_-8.7_INR_kd_-21.4_MTEDPE_score_15.1_CGpal_kd_-13.3_TATA-box_INR_shift0_MTEDPE_shift0_CGpal_shift1_TATA-box_shift0 Block 7.15	Yes	1.2026
Block 1.15 Block 2.7 FBgn0004878_MUT_INTRA_kd_-8.7_INR_nat_MTEDPE_con_CGpal_con_TATA-box_INR_shift0_MTEDPE_shift0_CGpal_shift0_TATA-box_shift-1 Block 7.15	No	-2.39237
Block 1.15 Block 2.7 FBgn0004878_MUT_INTRA_kd_-8.7_INR_nat_MTEDPE_con_CGpal_con_TATA-box_INR_shift0_MTEDPE_shift0_CGpal_shift0_TATA-box_shift-1 Block 7.15	Yes	3.14544
Block 1.15 Block 2.7 FBgn0004878_MUT_INTRA_kd_-8.7_INR_nat_MTEDPE_con_CGpal_con_TATA-box_INR_shift0_MTEDPE_shift0_CGpal_shift0_TATA-box_shift0 Block 7.15	No	-1.48411
Block 1.15 Block 2.7 FBgn0004878_MUT_INTRA_kd_-8.7_INR_nat_MTEDPE_con_CGpal_con_TATA-box_INR_shift0_MTEDPE_shift0_CGpal_shift0_TATA-box_shift0 Block 7.15	Yes	2.01824
Block 1.15 Block 2.7 FBgn0004878_MUT_INTRA_kd_-8.7_INR_nat_MTEDPE_con_CGpal_con_TATA-box_INR_shift0_MTEDPE_shift1_CGpal_shift1_TATA-box_shift-1 Block 7.15	No	-3.68021
Block 1.15 Block 2.7 FBgn0004878_MUT_INTRA_kd_-8.7_INR_nat_MTEDPE_con_CGpal_con_TATA-box_INR_shift0_MTEDPE_shift1_CGpal_shift1_TATA-box_shift-1 Block 7.15	Yes	1.52189
Block 1.15 Block 2.7 FBgn0004878_MUT_INTRA_kd_-8.7_INR_nat_MTEDPE_con_CGpal_score_10.1_TATA-box_INR_shift0_MTEDPE_shift-1_CGpal_shift5_TATA-box_shift-1 Block 7.15	No	-4.36575
Block 1.15 Block 2.7 FBgn0004878_MUT_INTRA_kd_-8.7_INR_nat_MTEDPE_con_CGpal_score_10.1_TATA-box_INR_shift0_MTEDPE_shift-1_CGpal_shift5_TATA-box_shift-1 Block 7.15	Yes	-0.17793
Block 1.15 Block 2.7 FBgn0004878_MUT_INTRA_kd_-8.7_INR_nat_MTEDPE_con_CGpal_score_10.1_TATA-box_INR_shift0_MTEDPE_shift0_CGpal_shift0_TATA-box_shift0 Block 7.15	No	-2.05294
Block 1.15 Block 2.7 FBgn0004878_MUT_INTRA_kd_-8.7_INR_nat_MTEDPE_con_CGpal_score_10.1_TATA-box_INR_shift0_MTEDPE_shift0_CGpal_shift0_TATA-box_shift0 Block 7.15	Yes	1.89663
Block 1.15 Block 2.7 FBgn0004878_MUT_INTRA_kd_-8.7_INR_nat_MTEDPE_con_CGpal_score_10.1_TATA-box_INR_shift0_MTEDPE_shift1_CGpal_shift0_TATA-box_shift0 Block 7.15	No	-3.21323
Block 1.15 Block 2.7 FBgn0004878_MUT_INTRA_kd_-8.7_INR_nat_MTEDPE_con_CGpal_score_10.1_TATA-box_INR_shift0_MTEDPE_shift1_CGpal_shift0_TATA-box_shift0 Block 7.15	Yes	0.158533
Block 1.15 Block 2.7 FBgn0004878_MUT_INTRA_kd_-8.7_INR_nat_MTEDPE_con_CGpal_score_10.1_TATA-box_INR_shift0_MTEDPE_shift1_CGpal_shift5_TATA-box_shift0 Block 7.15	No	-3.77423
Block 1.15 Block 2.7 FBgn0004878_MUT_INTRA_kd_-8.7_INR_nat_MTEDPE_con_CGpal_score_10.1_TATA-box_INR_shift0_MTEDPE_shift1_CGpal_shift5_TATA-box_shift0 Block 7.15	Yes	0.242584
Block 1.15 Block 2.7 FBgn0004878_MUT_INTRA_kd_-8.7_INR_nat_MTEDPE_kd_-22.4_CGpal_kd_-13.3_TATA-box_INR_shift0_MTEDPE_shift0_CGpal_shift0_TATA-box_shift0 Block 7.15	No	-4.69865
Block 1.15 Block 2.7 FBgn0004878_MUT_INTRA_kd_-8.7_INR_nat_MTEDPE_kd_-22.4_CGpal_kd_-13.3_TATA-box_INR_shift0_MTEDPE_shift0_CGpal_shift0_TATA-box_shift0 Block 7.15	Yes	0.509091
Block 1.15 Block 2.7 FBgn0004878_MUT_INTRA_kd_-8.7_INR_nat_MTEDPE_kd_-22.4_CGpal_nat_TATA-box_INR_shift0_MTEDPE_shift-1_CGpal_shift0_TATA-box_shift0 Block 7.15	No	-5.40449
Block 1.15 Block 2.7 FBgn0004878_MUT_INTRA_kd_-8.7_INR_nat_MTEDPE_kd_-22.4_CGpal_nat_TATA-box_INR_shift0_MTEDPE_shift-1_CGpal_shift0_TATA-box_shift0 Block 7.15	Yes	-1.12401
Block 1.15 Block 2.7 FBgn0004878_MUT_INTRA_kd_-8.7_INR_nat_MTEDPE_nat_CGpal_score_10.1_TATA-box_INR_shift0_MTEDPE_shift0_CGpal_shift0_TATA-box_shift-1 Block 7.15	No	-3.87646
Block 1.15 Block 2.7 FBgn0004878_MUT_INTRA_kd_-8.7_INR_nat_MTEDPE_nat_CGpal_score_10.1_TATA-box_INR_shift0_MTEDPE_shift0_CGpal_shift0_TATA-box_shift-1 Block 7.15	Yes	0.860963
Block 1.15 Block 2.7 FBgn0004878_MUT_INTRA_kd_-8.7_INR_nat_MTEDPE_nat_CGpal_score_10.1_TATA-box_INR_shift0_MTEDPE_shift1_CGpal_shift1_TATA-box_shift0 Block 7.15	No	-4.06308
Block 1.15 Block 2.7 FBgn0004878_MUT_INTRA_kd_-8.7_INR_nat_MTEDPE_nat_CGpal_score_10.1_TATA-box_INR_shift0_MTEDPE_shift1_CGpal_shift1_TATA-box_shift0 Block 7.15	Yes	0.169873
Block 1.15 Block 2.7 FBgn0004878_MUT_INTRA_kd_-8.7_INR_nat_MTEDPE_score_15.1_CGpal_con_TATA-box_INR_shift0_MTEDPE_shift-1_CGpal_shift5_TATA-box_shift-1 Block 7.15	No	-3.10315
Block 1.15 Block 2.7 FBgn0004878_MUT_INTRA_kd_-8.7_INR_nat_MTEDPE_score_15.1_CGpal_con_TATA-box_INR_shift0_MTEDPE_shift-1_CGpal_shift5_TATA-box_shift-1 Block 7.15	Yes	1.97229
Block 1.15 Block 2.7 FBgn0004878_MUT_INTRA_kd_-8.7_INR_nat_MTEDPE_score_15.1_CGpal_nat_TATA-box_INR_shift0_MTEDPE_shift0_CGpal_shift5_TATA-box_shift0 Block 7.15	No	-4.00166
Block 1.15 Block 2.7 FBgn0004878_MUT_INTRA_kd_-8.7_INR_nat_MTEDPE_score_15.1_CGpal_nat_TATA-box_INR_shift0_MTEDPE_shift0_CGpal_shift5_TATA-box_shift0 Block 7.15	Yes	0.440251
Block 1.15 Block 2.7 FBgn0004878_MUT_INTRA_kd_-8.7_INR_score_12.3_MTEDPE_con_CGpal_con_TATA-box_INR_shift0_MTEDPE_shift0_CGpal_shift5_TATA-box_shift0 Block 7.15	No	-3.72813
Block 1.15 Block 2.7 FBgn0004878_MUT_INTRA_kd_-8.7_INR_score_12.3_MTEDPE_con_CGpal_con_TATA-box_INR_shift0_MTEDPE_shift0_CGpal_shift5_TATA-box_shift0 Block 7.15	Yes	0.390314
Block 1.15 Block 2.7 FBgn0004878_MUT_INTRA_kd_-8.7_INR_score_12.3_MTEDPE_con_CGpal_con_TATA-box_INR_shift0_MTEDPE_shift1_CGpal_shift0_TATA-box_shift-1 Block 7.15	No	-3.5724
Block 1.15 Block 2.7 FBgn0004878_MUT_INTRA_kd_-8.7_INR_score_12.3_MTEDPE_con_CGpal_con_TATA-box_INR_shift0_MTEDPE_shift1_CGpal_shift0_TATA-box_shift-1 Block 7.15	Yes	1.61532
Block 1.15 Block 2.7 FBgn0004878_MUT_INTRA_kd_-8.7_INR_score_12.3_MTEDPE_con_CGpal_nat_TATA-box_INR_shift0_MTEDPE_shift1_CGpal_shift5_TATA-box_shift0 Block 7.15	No	-5.42559
Block 1.15 Block 2.7 FBgn0004878_MUT_INTRA_kd_-8.7_INR_score_12.3_MTEDPE_con_CGpal_nat_TATA-box_INR_shift0_MTEDPE_shift1_CGpal_shift5_TATA-box_shift0 Block 7.15	Yes	-0.272368
Block 1.15 Block 2.7 FBgn0004878_MUT_INTRA_kd_-8.7_INR_score_12.3_MTEDPE_kd_-22.4_CGpal_con_TATA-box_INR_shift0_MTEDPE_shift1_CGpal_shift0_TATA-box_shift0 Block 7.15	No	-4.55691
Block 1.15 Block 2.7 FBgn0004878_MUT_INTRA_kd_-8.7_INR_score_12.3_MTEDPE_kd_-22.4_CGpal_con_TATA-box_INR_shift0_MTEDPE_shift1_CGpal_shift0_TATA-box_shift0 Block 7.15	Yes	1.11544
Block 1.15 Block 2.7 FBgn0004878_MUT_INTRA_kd_-8.7_INR_score_12.3_MTEDPE_nat_CGpal_con_TATA-box_INR_shift0_MTEDPE_shift1_CGpal_shift1_TATA-box_shift-1 Block 7.15	No	-4.56426
Block 1.15 Block 2.7 FBgn0004878_MUT_INTRA_kd_-8.7_INR_score_12.3_MTEDPE_nat_CGpal_con_TATA-box_INR_shift0_MTEDPE_shift1_CGpal_shift1_TATA-box_shift-1 Block 7.15	Yes	0.256311
Block 1.15 Block 2.7 FBgn0004878_MUT_INTRA_kd_-8.7_INR_score_12.3_MTEDPE_nat_CGpal_nat_TATA-box_INR_shift0_MTEDPE_shift0_CGpal_shift1_TATA-box_shift0 Block 7.15	No	-5.63446
Block 1.15 Block 2.7 FBgn0004878_MUT_INTRA_kd_-8.7_INR_score_12.3_MTEDPE_nat_CGpal_nat_TATA-box_INR_shift0_MTEDPE_shift0_CGpal_shift1_TATA-box_shift0 Block 7.15	Yes	-1.23489
Block 1.15 Block 2.7 FBgn0004878_MUT_INTRA_kd_-8.7_INR_score_12.3_MTEDPE_nat_CGpal_score_10.1_TATA-box_INR_shift0_MTEDPE_shift0_CGpal_shift5_TATA-box_shift-1 Block 7.15	No	-4.4985
Block 1.15 Block 2.7 FBgn0004878_MUT_INTRA_kd_-8.7_INR_score_12.3_MTEDPE_nat_CGpal_score_10.1_TATA-box_INR_shift0_MTEDPE_shift0_CGpal_shift5_TATA-box_shift-1 Block 7.15	Yes	-0.584695
Block 1.15 Block 2.7 FBgn0004878_MUT_INTRA_kd_-8.7_INR_score_12.3_MTEDPE_score_15.1_CGpal_con_TATA-box_INR_shift0_MTEDPE_shift1_CGpal_shift5_TATA-box_shift-1 Block 7.15	No	-4.21824
Block 1.15 Block 2.7 FBgn0004878_MUT_INTRA_kd_-8.7_INR_score_12.3_MTEDPE_score_15.1_CGpal_con_TATA-box_INR_shift0_MTEDPE_shift1_CGpal_shift5_TATA-box_shift-1 Block 7.15	Yes	0.643685
Block 1.15 Block 2.7 FBgn0004878_MUT_INTRA_nat_INR_con_MTEDPE_con_CGpal_con_TATA-box_INR_shift-1_MTEDPE_shift-1_CGpal_shift0_TATA-box_shift-1 Block 7.15	No	1.70004
Block 1.15 Block 2.7 FBgn0004878_MUT_INTRA_nat_INR_con_MTEDPE_con_CGpal_con_TATA-box_INR_shift-1_MTEDPE_shift-1_CGpal_shift0_TATA-box_shift-1 Block 7.15	Yes	6.34601
Block 1.15 Block 2.7 FBgn0004878_MUT_INTRA_nat_INR_con_MTEDPE_con_CGpal_con_TATA-box_INR_shift0_MTEDPE_shift-1_CGpal_shift0_TATA-box_shift0 Block 7.15	No	1.46632
Block 1.15 Block 2.7 FBgn0004878_MUT_INTRA_nat_INR_con_MTEDPE_con_CGpal_con_TATA-box_INR_shift0_MTEDPE_shift-1_CGpal_shift0_TATA-box_shift0 Block 7.15	Yes	5.3072
Block 1.15 Block 2.7 FBgn0004878_MUT_INTRA_nat_INR_con_MTEDPE_con_CGpal_con_TATA-box_INR_shift0_MTEDPE_shift-1_CGpal_shift5_TATA-box_shift0 Block 7.15	No	1.64069
Block 1.15 Block 2.7 FBgn0004878_MUT_INTRA_nat_INR_con_MTEDPE_con_CGpal_con_TATA-box_INR_shift0_MTEDPE_shift-1_CGpal_shift5_TATA-box_shift0 Block 7.15	Yes	6.29495
Block 1.15 Block 2.7 FBgn0004878_MUT_INTRA_nat_INR_con_MTEDPE_con_CGpal_con_TATA-box_INR_shift1_MTEDPE_shift1_CGpal_shift0_TATA-box_shift0 Block 7.15	No	1.74038
Block 1.15 Block 2.7 FBgn0004878_MUT_INTRA_nat_INR_con_MTEDPE_con_CGpal_con_TATA-box_INR_shift1_MTEDPE_shift1_CGpal_shift0_TATA-box_shift0 Block 7.15	Yes	5.92393
Block 1.15 Block 2.7 FBgn0004878_MUT_INTRA_nat_INR_con_MTEDPE_con_CGpal_kd_-13.3_TATA-box_INR_shift1_MTEDPE_shift-1_CGpal_shift1_TATA-box_shift0 Block 7.15	No	-4.86519
Block 1.15 Block 2.7 FBgn0004878_MUT_INTRA_nat_INR_con_MTEDPE_con_CGpal_kd_-13.3_TATA-box_INR_shift1_MTEDPE_shift-1_CGpal_shift1_TATA-box_shift0 Block 7.15	Yes	0.215877
Block 1.15 Block 2.7 FBgn0004878_MUT_INTRA_nat_INR_con_MTEDPE_con_CGpal_nat_TATA-box_INR_shift-1_MTEDPE_shift-1_CGpal_shift0_TATA-box_shift-1 Block 7.15	No	0.686283
Block 1.15 Block 2.7 FBgn0004878_MUT_INTRA_nat_INR_con_MTEDPE_con_CGpal_nat_TATA-box_INR_shift-1_MTEDPE_shift-1_CGpal_shift0_TATA-box_shift-1 Block 7.15	Yes	5.4874
Block 1.15 Block 2.7 FBgn0004878_MUT_INTRA_nat_INR_con_MTEDPE_con_CGpal_nat_TATA-box_INR_shift-1_MTEDPE_shift0_CGpal_shift0_TATA-box_shift0 Block 7.15	No	-0.513577
Block 1.15 Block 2.7 FBgn0004878_MUT_INTRA_nat_INR_con_MTEDPE_con_CGpal_nat_TATA-box_INR_shift-1_MTEDPE_shift0_CGpal_shift0_TATA-box_shift0 Block 7.15	Yes	4.39666
Block 1.15 Block 2.7 FBgn0004878_MUT_INTRA_nat_INR_con_MTEDPE_con_CGpal_nat_TATA-box_INR_shift-1_MTEDPE_shift0_CGpal_shift1_TATA-box_shift-1 Block 7.15	No	-0.96931
Block 1.15 Block 2.7 FBgn0004878_MUT_INTRA_nat_INR_con_MTEDPE_con_CGpal_nat_TATA-box_INR_shift-1_MTEDPE_shift0_CGpal_shift1_TATA-box_shift-1 Block 7.15	Yes	4.25003
Block 1.15 Block 2.7 FBgn0004878_MUT_INTRA_nat_INR_con_MTEDPE_con_CGpal_nat_TATA-box_INR_shift-1_MTEDPE_shift0_CGpal_shift5_TATA-box_shift0 Block 7.15	No	-0.445311
Block 1.15 Block 2.7 FBgn0004878_MUT_INTRA_nat_INR_con_MTEDPE_con_CGpal_nat_TATA-box_INR_shift-1_MTEDPE_shift0_CGpal_shift5_TATA-box_shift0 Block 7.15	Yes	4.18742
Block 1.15 Block 2.7 FBgn0004878_MUT_INTRA_nat_INR_con_MTEDPE_con_CGpal_nat_TATA-box_INR_shift0_MTEDPE_shift1_CGpal_shift0_TATA-box_shift-1 Block 7.15	No	-3.37924
Block 1.15 Block 2.7 FBgn0004878_MUT_INTRA_nat_INR_con_MTEDPE_con_CGpal_nat_TATA-box_INR_shift0_MTEDPE_shift1_CGpal_shift0_TATA-box_shift-1 Block 7.15	Yes	1.9316
Block 1.15 Block 2.7 FBgn0004878_MUT_INTRA_nat_INR_con_MTEDPE_con_CGpal_nat_TATA-box_INR_shift1_MTEDPE_shift-1_CGpal_shift1_TATA-box_shift-1 Block 7.15	No	-2.62037
Block 1.15 Block 2.7 FBgn0004878_MUT_INTRA_nat_INR_con_MTEDPE_con_CGpal_nat_TATA-box_INR_shift1_MTEDPE_shift-1_CGpal_shift1_TATA-box_shift-1 Block 7.15	Yes	2.12981
Block 1.15 Block 2.7 FBgn0004878_MUT_INTRA_nat_INR_con_MTEDPE_con_CGpal_score_10.1_TATA-box_INR_shift0_MTEDPE_shift1_CGpal_shift1_TATA-box_shift-1 Block 7.15	No	-0.0521274
Block 1.15 Block 2.7 FBgn0004878_MUT_INTRA_nat_INR_con_MTEDPE_con_CGpal_score_10.1_TATA-box_INR_shift0_MTEDPE_shift1_CGpal_shift1_TATA-box_shift-1 Block 7.15	Yes	5.04364
Block 1.15 Block 2.7 FBgn0004878_MUT_INTRA_nat_INR_con_MTEDPE_con_CGpal_score_10.1_TATA-box_INR_shift0_MTEDPE_shift1_CGpal_shift1_TATA-box_shift0 Block 7.15	No	0.723295
Block 1.15 Block 2.7 FBgn0004878_MUT_INTRA_nat_INR_con_MTEDPE_con_CGpal_score_10.1_TATA-box_INR_shift0_MTEDPE_shift1_CGpal_shift1_TATA-box_shift0 Block 7.15	Yes	4.63528
Block 1.15 Block 2.7 FBgn0004878_MUT_INTRA_nat_INR_con_MTEDPE_kd_-22.4_CGpal_nat_TATA-box_INR_shift-1_MTEDPE_shift0_CGpal_shift0_TATA-box_shift-1 Block 7.15	No	-2.02174
Block 1.15 Block 2.7 FBgn0004878_MUT_INTRA_nat_INR_con_MTEDPE_kd_-22.4_CGpal_nat_TATA-box_INR_shift-1_MTEDPE_shift0_CGpal_shift0_TATA-box_shift-1 Block 7.15	Yes	3.93883
Block 1.15 Block 2.7 FBgn0004878_MUT_INTRA_nat_INR_con_MTEDPE_kd_-22.4_CGpal_score_10.1_TATA-box_INR_shift-1_MTEDPE_shift1_CGpal_shift0_TATA-box_shift0 Block 7.15	No	-1.24019
Block 1.15 Block 2.7 FBgn0004878_MUT_INTRA_nat_INR_con_MTEDPE_kd_-22.4_CGpal_score_10.1_TATA-box_INR_shift-1_MTEDPE_shift1_CGpal_shift0_TATA-box_shift0 Block 7.15	Yes	4.1082
Block 1.15 Block 2.7 FBgn0004878_MUT_INTRA_nat_INR_con_MTEDPE_kd_-22.4_CGpal_score_10.1_TATA-box_INR_shift1_MTEDPE_shift-1_CGpal_shift0_TATA-box_shift-1 Block 7.15	No	-2.09878
Block 1.15 Block 2.7 FBgn0004878_MUT_INTRA_nat_INR_con_MTEDPE_kd_-22.4_CGpal_score_10.1_TATA-box_INR_shift1_MTEDPE_shift-1_CGpal_shift0_TATA-box_shift-1 Block 7.15	Yes	4.15087
Block 1.15 Block 2.7 FBgn0004878_MUT_INTRA_nat_INR_con_MTEDPE_kd_-22.4_CGpal_score_10.1_TATA-box_INR_shift1_MTEDPE_shift1_CGpal_shift0_TATA-box_shift0 Block 7.15	No	1.72695
Block 1.15 Block 2.7 FBgn0004878_MUT_INTRA_nat_INR_con_MTEDPE_kd_-22.4_CGpal_score_10.1_TATA-box_INR_shift1_MTEDPE_shift1_CGpal_shift0_TATA-box_shift0 Block 7.15	Yes	6.01634
Block 1.15 Block 2.7 FBgn0004878_MUT_INTRA_nat_INR_con_MTEDPE_nat_CGpal_con_TATA-box_INR_shift-1_MTEDPE_shift-1_CGpal_shift1_TATA-box_shift-1 Block 7.15	No	1.49521
Block 1.15 Block 2.7 FBgn0004878_MUT_INTRA_nat_INR_con_MTEDPE_nat_CGpal_con_TATA-box_INR_shift-1_MTEDPE_shift-1_CGpal_shift1_TATA-box_shift-1 Block 7.15	Yes	6.01938
Block 1.15 Block 2.7 FBgn0004878_MUT_INTRA_nat_INR_con_MTEDPE_nat_CGpal_con_TATA-box_INR_shift0_MTEDPE_shift-1_CGpal_shift0_TATA-box_shift0 Block 7.15	No	1.15008
Block 1.15 Block 2.7 FBgn0004878_MUT_INTRA_nat_INR_con_MTEDPE_nat_CGpal_con_TATA-box_INR_shift0_MTEDPE_shift-1_CGpal_shift0_TATA-box_shift0 Block 7.15	Yes	5.53534
Block 1.15 Block 2.7 FBgn0004878_MUT_INTRA_nat_INR_con_MTEDPE_nat_CGpal_con_TATA-box_INR_shift0_MTEDPE_shift0_CGpal_shift1_TATA-box_shift-1 Block 7.15	No	0.877232
Block 1.15 Block 2.7 FBgn0004878_MUT_INTRA_nat_INR_con_MTEDPE_nat_CGpal_con_TATA-box_INR_shift0_MTEDPE_shift0_CGpal_shift1_TATA-box_shift-1 Block 7.15	Yes	5.22577
Block 1.15 Block 2.7 FBgn0004878_MUT_INTRA_nat_INR_con_MTEDPE_nat_CGpal_con_TATA-box_INR_shift1_MTEDPE_shift0_CGpal_shift5_TATA-box_shift0 Block 7.15	No	0.885204
Block 1.15 Block 2.7 FBgn0004878_MUT_INTRA_nat_INR_con_MTEDPE_nat_CGpal_con_TATA-box_INR_shift1_MTEDPE_shift0_CGpal_shift5_TATA-box_shift0 Block 7.15	Yes	5.40025
Block 1.15 Block 2.7 FBgn0004878_MUT_INTRA_nat_INR_con_MTEDPE_nat_CGpal_kd_-13.3_TATA-box_INR_shift-1_MTEDPE_shift1_CGpal_shift0_TATA-box_shift0 Block 7.15	No	-5.79189
Block 1.15 Block 2.7 FBgn0004878_MUT_INTRA_nat_INR_con_MTEDPE_nat_CGpal_kd_-13.3_TATA-box_INR_shift-1_MTEDPE_shift1_CGpal_shift0_TATA-box_shift0 Block 7.15	Yes	-0.889357
Block 1.15 Block 2.7 FBgn0004878_MUT_INTRA_nat_INR_con_MTEDPE_nat_CGpal_kd_-13.3_TATA-box_INR_shift0_MTEDPE_shift0_CGpal_shift1_TATA-box_shift0 Block 7.15	No	-1.03666
Block 1.15 Block 2.7 FBgn0004878_MUT_INTRA_nat_INR_con_MTEDPE_nat_CGpal_kd_-13.3_TATA-box_INR_shift0_MTEDPE_shift0_CGpal_shift1_TATA-box_shift0 Block 7.15	Yes	3.70747
Block 1.15 Block 2.7 FBgn0004878_MUT_INTRA_nat_INR_con_MTEDPE_nat_CGpal_score_10.1_TATA-box_INR_shift1_MTEDPE_shift0_CGpal_shift0_TATA-box_shift0 Block 7.15	No	0.531589
Block 1.15 Block 2.7 FBgn0004878_MUT_INTRA_nat_INR_con_MTEDPE_nat_CGpal_score_10.1_TATA-box_INR_shift1_MTEDPE_shift0_CGpal_shift0_TATA-box_shift0 Block 7.15	Yes	4.9426
Block 1.15 Block 2.7 FBgn0004878_MUT_INTRA_nat_INR_con_MTEDPE_score_15.1_CGpal_con_TATA-box_INR_shift-1_MTEDPE_shift0_CGpal_shift5_TATA-box_shift-1 Block 7.15	No	-0.0499043
Block 1.15 Block 2.7 FBgn0004878_MUT_INTRA_nat_INR_con_MTEDPE_score_15.1_CGpal_con_TATA-box_INR_shift-1_MTEDPE_shift0_CGpal_shift5_TATA-box_shift-1 Block 7.15	Yes	4.64911
Block 1.15 Block 2.7 FBgn0004878_MUT_INTRA_nat_INR_con_MTEDPE_score_15.1_CGpal_con_TATA-box_INR_shift1_MTEDPE_shift0_CGpal_shift1_TATA-box_shift-1 Block 7.15	No	-0.243676
Block 1.15 Block 2.7 FBgn0004878_MUT_INTRA_nat_INR_con_MTEDPE_score_15.1_CGpal_con_TATA-box_INR_shift1_MTEDPE_shift0_CGpal_shift1_TATA-box_shift-1 Block 7.15	Yes	4.76044
Block 1.15 Block 2.7 FBgn0004878_MUT_INTRA_nat_INR_con_MTEDPE_score_15.1_CGpal_kd_-13.3_TATA-box_INR_shift0_MTEDPE_shift-1_CGpal_shift1_TATA-box_shift0 Block 7.15	No	-2.98476
Block 1.15 Block 2.7 FBgn0004878_MUT_INTRA_nat_INR_con_MTEDPE_score_15.1_CGpal_kd_-13.3_TATA-box_INR_shift0_MTEDPE_shift-1_CGpal_shift1_TATA-box_shift0 Block 7.15	Yes	3.06802
Block 1.15 Block 2.7 FBgn0004878_MUT_INTRA_nat_INR_con_MTEDPE_score_15.1_CGpal_nat_TATA-box_INR_shift-1_MTEDPE_shift-1_CGpal_shift0_TATA-box_shift-1 Block 7.15	No	0.237077
Block 1.15 Block 2.7 FBgn0004878_MUT_INTRA_nat_INR_con_MTEDPE_score_15.1_CGpal_nat_TATA-box_INR_shift-1_MTEDPE_shift-1_CGpal_shift0_TATA-box_shift-1 Block 7.15	Yes	5.28779
Block 1.15 Block 2.7 FBgn0004878_MUT_INTRA_nat_INR_con_MTEDPE_score_15.1_CGpal_nat_TATA-box_INR_shift0_MTEDPE_shift1_CGpal_shift5_TATA-box_shift-1 Block 7.15	No	-0.759527
Block 1.15 Block 2.7 FBgn0004878_MUT_INTRA_nat_INR_con_MTEDPE_score_15.1_CGpal_nat_TATA-box_INR_shift0_MTEDPE_shift1_CGpal_shift5_TATA-box_shift-1 Block 7.15	Yes	4.51268
Block 1.15 Block 2.7 FBgn0004878_MUT_INTRA_nat_INR_con_MTEDPE_score_15.1_CGpal_nat_TATA-box_INR_shift1_MTEDPE_shift-1_CGpal_shift5_TATA-box_shift0 Block 7.15	No	-2.69
Block 1.15 Block 2.7 FBgn0004878_MUT_INTRA_nat_INR_con_MTEDPE_score_15.1_CGpal_nat_TATA-box_INR_shift1_MTEDPE_shift-1_CGpal_shift5_TATA-box_shift0 Block 7.15	Yes	2.37333
Block 1.15 Block 2.7 FBgn0004878_MUT_INTRA_nat_INR_con_MTEDPE_score_15.1_CGpal_nat_TATA-box_INR_shift1_MTEDPE_shift1_CGpal_shift0_TATA-box_shift-1 Block 7.15	No	-0.205173
Block 1.15 Block 2.7 FBgn0004878_MUT_INTRA_nat_INR_con_MTEDPE_score_15.1_CGpal_nat_TATA-box_INR_shift1_MTEDPE_shift1_CGpal_shift0_TATA-box_shift-1 Block 7.15	Yes	4.61921
Block 1.15 Block 2.7 FBgn0004878_MUT_INTRA_nat_INR_con_MTEDPE_score_15.1_CGpal_nat_TATA-box_INR_shift1_MTEDPE_shift1_CGpal_shift0_TATA-box_shift0 Block 7.15	No	0.98329
Block 1.15 Block 2.7 FBgn0004878_MUT_INTRA_nat_INR_con_MTEDPE_score_15.1_CGpal_nat_TATA-box_INR_shift1_MTEDPE_shift1_CGpal_shift0_TATA-box_shift0 Block 7.15	Yes	5.90704
Block 1.15 Block 2.7 FBgn0004878_MUT_INTRA_nat_INR_con_MTEDPE_score_15.1_CGpal_nat_TATA-box_INR_shift1_MTEDPE_shift1_CGpal_shift5_TATA-box_shift0 Block 7.15	No	1.19544
Block 1.15 Block 2.7 FBgn0004878_MUT_INTRA_nat_INR_con_MTEDPE_score_15.1_CGpal_nat_TATA-box_INR_shift1_MTEDPE_shift1_CGpal_shift5_TATA-box_shift0 Block 7.15	Yes	5.51951
Block 1.15 Block 2.7 FBgn0004878_MUT_INTRA_nat_INR_con_MTEDPE_score_15.1_CGpal_score_10.1_TATA-box_INR_shift-1_MTEDPE_shift1_CGpal_shift5_TATA-box_shift-1 Block 7.15	No	-1.51191
Block 1.15 Block 2.7 FBgn0004878_MUT_INTRA_nat_INR_con_MTEDPE_score_15.1_CGpal_score_10.1_TATA-box_INR_shift-1_MTEDPE_shift1_CGpal_shift5_TATA-box_shift-1 Block 7.15	Yes	3.56098
Block 1.15 Block 2.7 FBgn0004878_MUT_INTRA_nat_INR_con_MTEDPE_score_15.1_CGpal_score_10.1_TATA-box_INR_shift0_MTEDPE_shift-1_CGpal_shift0_TATA-box_shift-1 Block 7.15	No	0.240706
Block 1.15 Block 2.7 FBgn0004878_MUT_INTRA_nat_INR_con_MTEDPE_score_15.1_CGpal_score_10.1_TATA-box_INR_shift0_MTEDPE_shift-1_CGpal_shift0_TATA-box_shift-1 Block 7.15	Yes	5.19296
Block 1.15 Block 2.7 FBgn0004878_MUT_INTRA_nat_INR_con_MTEDPE_score_15.1_CGpal_score_10.1_TATA-box_INR_shift0_MTEDPE_shift-1_CGpal_shift5_TATA-box_shift0 Block 7.15	No	1.47775
Block 1.15 Block 2.7 FBgn0004878_MUT_INTRA_nat_INR_con_MTEDPE_score_15.1_CGpal_score_10.1_TATA-box_INR_shift0_MTEDPE_shift-1_CGpal_shift5_TATA-box_shift0 Block 7.15	Yes	5.67563
Block 1.15 Block 2.7 FBgn0004878_MUT_INTRA_nat_INR_con_MTEDPE_score_15.1_CGpal_score_10.1_TATA-box_INR_shift0_MTEDPE_shift1_CGpal_shift5_TATA-box_shift-1 Block 7.15	No	-0.792096
Block 1.15 Block 2.7 FBgn0004878_MUT_INTRA_nat_INR_con_MTEDPE_score_15.1_CGpal_score_10.1_TATA-box_INR_shift0_MTEDPE_shift1_CGpal_shift5_TATA-box_shift-1 Block 7.15	Yes	4.23187
Block 1.15 Block 2.7 FBgn0004878_MUT_INTRA_nat_INR_con_MTEDPE_score_15.1_CGpal_score_10.1_TATA-box_INR_shift1_MTEDPE_shift-1_CGpal_shift0_TATA-box_shift-1 Block 7.15	No	-1.16557
Block 1.15 Block 2.7 FBgn0004878_MUT_INTRA_nat_INR_con_MTEDPE_score_15.1_CGpal_score_10.1_TATA-box_INR_shift1_MTEDPE_shift-1_CGpal_shift0_TATA-box_shift-1 Block 7.15	Yes	3.96467
Block 1.15 Block 2.7 FBgn0004878_MUT_INTRA_nat_INR_con_MTEDPE_score_15.1_CGpal_score_10.1_TATA-box_INR_shift1_MTEDPE_shift0_CGpal_shift1_TATA-box_shift-1 Block 7.15	No	0.115185
Block 1.15 Block 2.7 FBgn0004878_MUT_INTRA_nat_INR_con_MTEDPE_score_15.1_CGpal_score_10.1_TATA-box_INR_shift1_MTEDPE_shift0_CGpal_shift1_TATA-box_shift-1 Block 7.15	Yes	5.14609
Block 1.15 Block 2.7 FBgn0004878_MUT_INTRA_nat_INR_con_MTEDPE_score_15.1_CGpal_score_10.1_TATA-box_INR_shift1_MTEDPE_shift1_CGpal_shift5_TATA-box_shift0 Block 7.15	No	2.48888
Block 1.15 Block 2.7 FBgn0004878_MUT_INTRA_nat_INR_con_MTEDPE_score_15.1_CGpal_score_10.1_TATA-box_INR_shift1_MTEDPE_shift1_CGpal_shift5_TATA-box_shift0 Block 7.15	Yes	6.15485
Block 1.15 Block 2.7 FBgn0004878_MUT_INTRA_nat_INR_kd_-21.4_MTEDPE_con_CGpal_con_TATA-box_INR_shift-1_MTEDPE_shift0_CGpal_shift1_TATA-box_shift-1 Block 7.15	No	-0.881862
Block 1.15 Block 2.7 FBgn0004878_MUT_INTRA_nat_INR_kd_-21.4_MTEDPE_con_CGpal_con_TATA-box_INR_shift-1_MTEDPE_shift0_CGpal_shift1_TATA-box_shift-1 Block 7.15	Yes	4.55365
Block 1.15 Block 2.7 FBgn0004878_MUT_INTRA_nat_INR_kd_-21.4_MTEDPE_con_CGpal_kd_-13.3_TATA-box_INR_shift0_MTEDPE_shift0_CGpal_shift1_TATA-box_shift0 Block 7.15	No	-4.29461
Block 1.15 Block 2.7 FBgn0004878_MUT_INTRA_nat_INR_kd_-21.4_MTEDPE_con_CGpal_kd_-13.3_TATA-box_INR_shift0_MTEDPE_shift0_CGpal_shift1_TATA-box_shift0 Block 7.15	Yes	2.47887
Block 1.15 Block 2.7 FBgn0004878_MUT_INTRA_nat_INR_kd_-21.4_MTEDPE_con_CGpal_nat_TATA-box_INR_shift0_MTEDPE_shift0_CGpal_shift0_TATA-box_shift-1 Block 7.15	No	-3.58356
Block 1.15 Block 2.7 FBgn0004878_MUT_INTRA_nat_INR_kd_-21.4_MTEDPE_con_CGpal_nat_TATA-box_INR_shift0_MTEDPE_shift0_CGpal_shift0_TATA-box_shift-1 Block 7.15	Yes	1.95873
Block 1.15 Block 2.7 FBgn0004878_MUT_INTRA_nat_INR_kd_-21.4_MTEDPE_con_CGpal_nat_TATA-box_INR_shift0_MTEDPE_shift0_CGpal_shift0_TATA-box_shift0 Block 7.15	No	-2.13551
Block 1.15 Block 2.7 FBgn0004878_MUT_INTRA_nat_INR_kd_-21.4_MTEDPE_con_CGpal_nat_TATA-box_INR_shift0_MTEDPE_shift0_CGpal_shift0_TATA-box_shift0 Block 7.15	Yes	3.09428
Block 1.15 Block 2.7 FBgn0004878_MUT_INTRA_nat_INR_kd_-21.4_MTEDPE_con_CGpal_nat_TATA-box_INR_shift0_MTEDPE_shift0_CGpal_shift1_TATA-box_shift0 Block 7.15	No	-3.39008
Block 1.15 Block 2.7 FBgn0004878_MUT_INTRA_nat_INR_kd_-21.4_MTEDPE_con_CGpal_nat_TATA-box_INR_shift0_MTEDPE_shift0_CGpal_shift1_TATA-box_shift0 Block 7.15	Yes	0.787509
Block 1.15 Block 2.7 FBgn0004878_MUT_INTRA_nat_INR_kd_-21.4_MTEDPE_nat_CGpal_con_TATA-box_INR_shift1_MTEDPE_shift0_CGpal_shift5_TATA-box_shift-1 Block 7.15	No	-2.42676
Block 1.15 Block 2.7 FBgn0004878_MUT_INTRA_nat_INR_kd_-21.4_MTEDPE_nat_CGpal_con_TATA-box_INR_shift1_MTEDPE_shift0_CGpal_shift5_TATA-box_shift-1 Block 7.15	Yes	3.13936
Block 1.15 Block 2.7 FBgn0004878_MUT_INTRA_nat_INR_kd_-21.4_MTEDPE_nat_CGpal_nat_TATA-box_INR_shift-1_MTEDPE_shift0_CGpal_shift1_TATA-box_shift-1 Block 7.15	No	-4.0943
Block 1.15 Block 2.7 FBgn0004878_MUT_INTRA_nat_INR_kd_-21.4_MTEDPE_nat_CGpal_nat_TATA-box_INR_shift-1_MTEDPE_shift0_CGpal_shift1_TATA-box_shift-1 Block 7.15	Yes	1.97963
Block 1.15 Block 2.7 FBgn0004878_MUT_INTRA_nat_INR_kd_-21.4_MTEDPE_nat_CGpal_nat_TATA-box_INR_shift0_MTEDPE_shift0_CGpal_shift0_TATA-box_shift-1 Block 7.15	No	-4.15209
Block 1.15 Block 2.7 FBgn0004878_MUT_INTRA_nat_INR_kd_-21.4_MTEDPE_nat_CGpal_nat_TATA-box_INR_shift0_MTEDPE_shift0_CGpal_shift0_TATA-box_shift-1 Block 7.15	Yes	1.89962
Block 1.15 Block 2.7 FBgn0004878_MUT_INTRA_nat_INR_kd_-21.4_MTEDPE_nat_CGpal_nat_TATA-box_INR_shift1_MTEDPE_shift0_CGpal_shift1_TATA-box_shift0 Block 7.15	No	-3.6507
Block 1.15 Block 2.7 FBgn0004878_MUT_INTRA_nat_INR_kd_-21.4_MTEDPE_nat_CGpal_nat_TATA-box_INR_shift1_MTEDPE_shift0_CGpal_shift1_TATA-box_shift0 Block 7.15	Yes	1.62979
Block 1.15 Block 2.7 FBgn0004878_MUT_INTRA_nat_INR_kd_-21.4_MTEDPE_nat_CGpal_score_10.1_TATA-box_INR_shift1_MTEDPE_shift0_CGpal_shift1_TATA-box_shift0 Block 7.15	No	-1.68871
Block 1.15 Block 2.7 FBgn0004878_MUT_INTRA_nat_INR_kd_-21.4_MTEDPE_nat_CGpal_score_10.1_TATA-box_INR_shift1_MTEDPE_shift0_CGpal_shift1_TATA-box_shift0 Block 7.15	Yes	3.48089
Block 1.15 Block 2.7 FBgn0004878_MUT_INTRA_nat_INR_kd_-21.4_MTEDPE_score_15.1_CGpal_kd_-13.3_TATA-box_INR_shift1_MTEDPE_shift0_CGpal_shift0_TATA-box_shift0 Block 7.15	No	-4.78067
Block 1.15 Block 2.7 FBgn0004878_MUT_INTRA_nat_INR_kd_-21.4_MTEDPE_score_15.1_CGpal_kd_-13.3_TATA-box_INR_shift1_MTEDPE_shift0_CGpal_shift0_TATA-box_shift0 Block 7.15	Yes	1.34787
Block 1.15 Block 2.7 FBgn0004878_MUT_INTRA_nat_INR_kd_-21.4_MTEDPE_score_15.1_CGpal_score_10.1_TATA-box_INR_shift-1_MTEDPE_shift0_CGpal_shift1_TATA-box_shift0 Block 7.15	No	-1.86924
Block 1.15 Block 2.7 FBgn0004878_MUT_INTRA_nat_INR_kd_-21.4_MTEDPE_score_15.1_CGpal_score_10.1_TATA-box_INR_shift-1_MTEDPE_shift0_CGpal_shift1_TATA-box_shift0 Block 7.15	Yes	3.64911
Block 1.15 Block 2.7 FBgn0004878_MUT_INTRA_nat_INR_kd_-21.4_MTEDPE_score_15.1_CGpal_score_10.1_TATA-box_INR_shift1_MTEDPE_shift0_CGpal_shift1_TATA-box_shift-1 Block 7.15	No	-2.33623
Block 1.15 Block 2.7 FBgn0004878_MUT_INTRA_nat_INR_kd_-21.4_MTEDPE_score_15.1_CGpal_score_10.1_TATA-box_INR_shift1_MTEDPE_shift0_CGpal_shift1_TATA-box_shift-1 Block 7.15	Yes	3.79815
Block 1.15 Block 2.7 FBgn0004878_MUT_INTRA_nat_INR_nat_MTEDPE_con_CGpal_con_TATA-box_INR_shift-1_MTEDPE_shift-1_CGpal_shift1_TATA-box_shift0 Block 7.15	No	1.04707
Block 1.15 Block 2.7 FBgn0004878_MUT_INTRA_nat_INR_nat_MTEDPE_con_CGpal_con_TATA-box_INR_shift-1_MTEDPE_shift-1_CGpal_shift1_TATA-box_shift0 Block 7.15	Yes	4.62695
Block 1.15 Block 2.7 FBgn0004878_MUT_INTRA_nat_INR_nat_MTEDPE_con_CGpal_con_TATA-box_INR_shift-1_MTEDPE_shift0_CGpal_shift0_TATA-box_shift-1 Block 7.15	No	0.00727125
Block 1.15 Block 2.7 FBgn0004878_MUT_INTRA_nat_INR_nat_MTEDPE_con_CGpal_con_TATA-box_INR_shift-1_MTEDPE_shift0_CGpal_shift0_TATA-box_shift-1 Block 7.15	Yes	5.54718
Block 1.15 Block 2.7 FBgn0004878_MUT_INTRA_nat_INR_nat_MTEDPE_con_CGpal_con_TATA-box_INR_shift-1_MTEDPE_shift1_CGpal_shift1_TATA-box_shift-1 Block 7.15	No	-0.918701
Block 1.15 Block 2.7 FBgn0004878_MUT_INTRA_nat_INR_nat_MTEDPE_con_CGpal_con_TATA-box_INR_shift-1_MTEDPE_shift1_CGpal_shift1_TATA-box_shift-1 Block 7.15	Yes	3.37114
Block 1.15 Block 2.7 FBgn0004878_MUT_INTRA_nat_INR_nat_MTEDPE_con_CGpal_con_TATA-box_INR_shift-1_MTEDPE_shift1_CGpal_shift5_TATA-box_shift-1 Block 7.15	No	-2.36138
Block 1.15 Block 2.7 FBgn0004878_MUT_INTRA_nat_INR_nat_MTEDPE_con_CGpal_con_TATA-box_INR_shift-1_MTEDPE_shift1_CGpal_shift5_TATA-box_shift-1 Block 7.15	Yes	2.27511
Block 1.15 Block 2.7 FBgn0004878_MUT_INTRA_nat_INR_nat_MTEDPE_con_CGpal_con_TATA-box_INR_shift0_MTEDPE_shift0_CGpal_shift5_TATA-box_shift-1 Block 7.15	No	1.34338
Block 1.15 Block 2.7 FBgn0004878_MUT_INTRA_nat_INR_nat_MTEDPE_con_CGpal_con_TATA-box_INR_shift0_MTEDPE_shift0_CGpal_shift5_TATA-box_shift-1 Block 7.15	Yes	5.48293
Block 1.15 Block 2.7 FBgn0004878_MUT_INTRA_nat_INR_nat_MTEDPE_con_CGpal_con_TATA-box_INR_shift1_MTEDPE_shift-1_CGpal_shift0_TATA-box_shift0 Block 7.15	No	-1.46991
Block 1.15 Block 2.7 FBgn0004878_MUT_INTRA_nat_INR_nat_MTEDPE_con_CGpal_con_TATA-box_INR_shift1_MTEDPE_shift-1_CGpal_shift0_TATA-box_shift0 Block 7.15	Yes	2.65481
Block 1.15 Block 2.7 FBgn0004878_MUT_INTRA_nat_INR_nat_MTEDPE_con_CGpal_kd_-13.3_TATA-box_INR_shift-1_MTEDPE_shift0_CGpal_shift0_TATA-box_shift0 Block 7.15	No	-5.93745
Block 1.15 Block 2.7 FBgn0004878_MUT_INTRA_nat_INR_nat_MTEDPE_con_CGpal_kd_-13.3_TATA-box_INR_shift-1_MTEDPE_shift0_CGpal_shift0_TATA-box_shift0 Block 7.15	Yes	-0.197238
Block 1.15 Block 2.7 FBgn0004878_MUT_INTRA_nat_INR_nat_MTEDPE_con_CGpal_nat_TATA-box_INR_shift-1_MTEDPE_shift1_CGpal_shift5_TATA-box_shift-1 Block 7.15	No	-4.29783
Block 1.15 Block 2.7 FBgn0004878_MUT_INTRA_nat_INR_nat_MTEDPE_con_CGpal_nat_TATA-box_INR_shift-1_MTEDPE_shift1_CGpal_shift5_TATA-box_shift-1 Block 7.15	Yes	-0.274592
Block 1.15 Block 2.7 FBgn0004878_MUT_INTRA_nat_INR_nat_MTEDPE_con_CGpal_nat_TATA-box_INR_shift0_MTEDPE_shift0_CGpal_shift5_TATA-box_shift0 Block 7.15	No	0.606905
Block 1.15 Block 2.7 FBgn0004878_MUT_INTRA_nat_INR_nat_MTEDPE_con_CGpal_nat_TATA-box_INR_shift0_MTEDPE_shift0_CGpal_shift5_TATA-box_shift0 Block 7.15	Yes	5.28289
Block 1.15 Block 2.7 FBgn0004878_MUT_INTRA_nat_INR_nat_MTEDPE_con_CGpal_nat_TATA-box_INR_shift0_MTEDPE_shift1_CGpal_shift0_TATA-box_shift0 Block 7.15	No	-2.29528
Block 1.15 Block 2.7 FBgn0004878_MUT_INTRA_nat_INR_nat_MTEDPE_con_CGpal_nat_TATA-box_INR_shift0_MTEDPE_shift1_CGpal_shift0_TATA-box_shift0 Block 7.15	Yes	1.94335
Block 1.15 Block 2.7 FBgn0004878_MUT_INTRA_nat_INR_nat_MTEDPE_con_CGpal_nat_TATA-box_INR_shift1_MTEDPE_shift1_CGpal_shift0_TATA-box_shift0 Block 7.15	No	0.0679313
Block 1.15 Block 2.7 FBgn0004878_MUT_INTRA_nat_INR_nat_MTEDPE_con_CGpal_nat_TATA-box_INR_shift1_MTEDPE_shift1_CGpal_shift0_TATA-box_shift0 Block 7.15	Yes	4.87792
Block 1.15 Block 2.7 FBgn0004878_MUT_INTRA_nat_INR_nat_MTEDPE_con_CGpal_nat_TATA-box_INR_shift1_MTEDPE_shift1_CGpal_shift5_TATA-box_shift0 Block 7.15	No	1.17356
Block 1.15 Block 2.7 FBgn0004878_MUT_INTRA_nat_INR_nat_MTEDPE_con_CGpal_nat_TATA-box_INR_shift1_MTEDPE_shift1_CGpal_shift5_TATA-box_shift0 Block 7.15	Yes	5.37435
Block 1.15 Block 2.7 FBgn0004878_MUT_INTRA_nat_INR_nat_MTEDPE_con_CGpal_score_10.1_TATA-box_INR_shift-1_MTEDPE_shift-1_CGpal_shift0_TATA-box_shift-1 Block 7.15	No	0.475814
Block 1.15 Block 2.7 FBgn0004878_MUT_INTRA_nat_INR_nat_MTEDPE_con_CGpal_score_10.1_TATA-box_INR_shift-1_MTEDPE_shift-1_CGpal_shift0_TATA-box_shift-1 Block 7.15	Yes	5.65484
Block 1.15 Block 2.7 FBgn0004878_MUT_INTRA_nat_INR_nat_MTEDPE_con_CGpal_score_10.1_TATA-box_INR_shift-1_MTEDPE_shift1_CGpal_shift0_TATA-box_shift-1 Block 7.15	No	-1.88919
Block 1.15 Block 2.7 FBgn0004878_MUT_INTRA_nat_INR_nat_MTEDPE_con_CGpal_score_10.1_TATA-box_INR_shift-1_MTEDPE_shift1_CGpal_shift0_TATA-box_shift-1 Block 7.15	Yes	3.1105
Block 1.15 Block 2.7 FBgn0004878_MUT_INTRA_nat_INR_nat_MTEDPE_con_CGpal_score_10.1_TATA-box_INR_shift0_MTEDPE_shift-1_CGpal_shift0_TATA-box_shift-1 Block 7.15	No	-1.40012
Block 1.15 Block 2.7 FBgn0004878_MUT_INTRA_nat_INR_nat_MTEDPE_con_CGpal_score_10.1_TATA-box_INR_shift0_MTEDPE_shift-1_CGpal_shift0_TATA-box_shift-1 Block 7.15	Yes	4.09207
Block 1.15 Block 2.7 FBgn0004878_MUT_INTRA_nat_INR_nat_MTEDPE_con_CGpal_score_10.1_TATA-box_INR_shift0_MTEDPE_shift-1_CGpal_shift0_TATA-box_shift0 Block 7.15	No	0.103791
Block 1.15 Block 2.7 FBgn0004878_MUT_INTRA_nat_INR_nat_MTEDPE_con_CGpal_score_10.1_TATA-box_INR_shift0_MTEDPE_shift-1_CGpal_shift0_TATA-box_shift0 Block 7.15	Yes	4.08222
Block 1.15 Block 2.7 FBgn0004878_MUT_INTRA_nat_INR_nat_MTEDPE_con_CGpal_score_10.1_TATA-box_INR_shift0_MTEDPE_shift0_CGpal_shift0_TATA-box_shift0 Block 7.15	No	1.34878
Block 1.15 Block 2.7 FBgn0004878_MUT_INTRA_nat_INR_nat_MTEDPE_con_CGpal_score_10.1_TATA-box_INR_shift0_MTEDPE_shift0_CGpal_shift0_TATA-box_shift0 Block 7.15	Yes	5.77253
Block 1.15 Block 2.7 FBgn0004878_MUT_INTRA_nat_INR_nat_MTEDPE_con_CGpal_score_10.1_TATA-box_INR_shift0_MTEDPE_shift1_CGpal_shift0_TATA-box_shift0 Block 7.15	No	-0.532828
Block 1.15 Block 2.7 FBgn0004878_MUT_INTRA_nat_INR_nat_MTEDPE_con_CGpal_score_10.1_TATA-box_INR_shift0_MTEDPE_shift1_CGpal_shift0_TATA-box_shift0 Block 7.15	Yes	3.90486
Block 1.15 Block 2.7 FBgn0004878_MUT_INTRA_nat_INR_nat_MTEDPE_con_CGpal_score_10.1_TATA-box_INR_shift1_MTEDPE_shift0_CGpal_shift5_TATA-box_shift-1 Block 7.15	No	-0.488526
Block 1.15 Block 2.7 FBgn0004878_MUT_INTRA_nat_INR_nat_MTEDPE_con_CGpal_score_10.1_TATA-box_INR_shift1_MTEDPE_shift0_CGpal_shift5_TATA-box_shift-1 Block 7.15	Yes	4.86302
Block 1.15 Block 2.7 FBgn0004878_MUT_INTRA_nat_INR_nat_MTEDPE_con_CGpal_score_10.1_TATA-box_INR_shift1_MTEDPE_shift1_CGpal_shift1_TATA-box_shift-1 Block 7.15	No	1.24276
Block 1.15 Block 2.7 FBgn0004878_MUT_INTRA_nat_INR_nat_MTEDPE_con_CGpal_score_10.1_TATA-box_INR_shift1_MTEDPE_shift1_CGpal_shift1_TATA-box_shift-1 Block 7.15	Yes	6.19678
Block 1.15 Block 2.7 FBgn0004878_MUT_INTRA_nat_INR_nat_MTEDPE_kd_-22.4_CGpal_con_TATA-box_INR_shift0_MTEDPE_shift1_CGpal_shift0_TATA-box_shift0 Block 7.15	No	-1.15338
Block 1.15 Block 2.7 FBgn0004878_MUT_INTRA_nat_INR_nat_MTEDPE_kd_-22.4_CGpal_con_TATA-box_INR_shift0_MTEDPE_shift1_CGpal_shift0_TATA-box_shift0 Block 7.15	Yes	4.79009
Block 1.15 Block 2.7 FBgn0004878_MUT_INTRA_nat_INR_nat_MTEDPE_kd_-22.4_CGpal_nat_TATA-box_INR_shift1_MTEDPE_shift1_CGpal_shift0_TATA-box_shift0 Block 7.15	No	-0.313275
Block 1.15 Block 2.7 FBgn0004878_MUT_INTRA_nat_INR_nat_MTEDPE_kd_-22.4_CGpal_nat_TATA-box_INR_shift1_MTEDPE_shift1_CGpal_shift0_TATA-box_shift0 Block 7.15	Yes	5.54128
Block 1.15 Block 2.7 FBgn0004878_MUT_INTRA_nat_INR_nat_MTEDPE_nat_CGpal_con_TATA-box_INR_shift0_MTEDPE_shift1_CGpal_shift1_TATA-box_shift-1 Block 7.15	No	-0.242472
Block 1.15 Block 2.7 FBgn0004878_MUT_INTRA_nat_INR_nat_MTEDPE_nat_CGpal_con_TATA-box_INR_shift0_MTEDPE_shift1_CGpal_shift1_TATA-box_shift-1 Block 7.15	Yes	4.34753
Block 1.15 Block 2.7 FBgn0004878_MUT_INTRA_nat_INR_nat_MTEDPE_nat_CGpal_nat_TATA-box_INR_shift-1_MTEDPE_shift1_CGpal_shift5_TATA-box_shift0 Block 7.15	No	-4.30685
Block 1.15 Block 2.7 FBgn0004878_MUT_INTRA_nat_INR_nat_MTEDPE_nat_CGpal_nat_TATA-box_INR_shift-1_MTEDPE_shift1_CGpal_shift5_TATA-box_shift0 Block 7.15	Yes	-0.451477
Block 1.15 Block 2.7 FBgn0004878_MUT_INTRA_nat_INR_nat_MTEDPE_nat_CGpal_nat_TATA-box_INR_shift0_MTEDPE_shift1_CGpal_shift1_TATA-box_shift-1 Block 7.15	No	-3.73718
Block 1.15 Block 2.7 FBgn0004878_MUT_INTRA_nat_INR_nat_MTEDPE_nat_CGpal_nat_TATA-box_INR_shift0_MTEDPE_shift1_CGpal_shift1_TATA-box_shift-1 Block 7.15	Yes	0.255585
Block 1.15 Block 2.7 FBgn0004878_MUT_INTRA_nat_INR_nat_MTEDPE_nat_CGpal_nat_TATA-box_INR_shift1_MTEDPE_shift1_CGpal_shift0_TATA-box_shift-1 Block 7.15	No	-1.87307
Block 1.15 Block 2.7 FBgn0004878_MUT_INTRA_nat_INR_nat_MTEDPE_nat_CGpal_nat_TATA-box_INR_shift1_MTEDPE_shift1_CGpal_shift0_TATA-box_shift-1 Block 7.15	Yes	2.78366
Block 1.15 Block 2.7 FBgn0004878_MUT_INTRA_nat_INR_nat_MTEDPE_nat_CGpal_score_10.1_TATA-box_INR_shift1_MTEDPE_shift-1_CGpal_shift1_TATA-box_shift-1 Block 7.15	No	-0.50119
Block 1.15 Block 2.7 FBgn0004878_MUT_INTRA_nat_INR_nat_MTEDPE_nat_CGpal_score_10.1_TATA-box_INR_shift1_MTEDPE_shift-1_CGpal_shift1_TATA-box_shift-1 Block 7.15	Yes	4.68325
Block 1.15 Block 2.7 FBgn0004878_MUT_INTRA_nat_INR_nat_MTEDPE_nat_CGpal_score_10.1_TATA-box_INR_shift1_MTEDPE_shift0_CGpal_shift1_TATA-box_shift-1 Block 7.15	No	-0.662705
Block 1.15 Block 2.7 FBgn0004878_MUT_INTRA_nat_INR_nat_MTEDPE_nat_CGpal_score_10.1_TATA-box_INR_shift1_MTEDPE_shift0_CGpal_shift1_TATA-box_shift-1 Block 7.15	Yes	3.94621
Block 1.15 Block 2.7 FBgn0004878_MUT_INTRA_nat_INR_nat_MTEDPE_score_15.1_CGpal_con_TATA-box_INR_shift-1_MTEDPE_shift-1_CGpal_shift0_TATA-box_shift-1 Block 7.15	No	0.723426
Block 1.15 Block 2.7 FBgn0004878_MUT_INTRA_nat_INR_nat_MTEDPE_score_15.1_CGpal_con_TATA-box_INR_shift-1_MTEDPE_shift-1_CGpal_shift0_TATA-box_shift-1 Block 7.15	Yes	5.71483
Block 1.15 Block 2.7 FBgn0004878_MUT_INTRA_nat_INR_nat_MTEDPE_score_15.1_CGpal_con_TATA-box_INR_shift-1_MTEDPE_shift1_CGpal_shift5_TATA-box_shift0 Block 7.15	No	-2.35773
Block 1.15 Block 2.7 FBgn0004878_MUT_INTRA_nat_INR_nat_MTEDPE_score_15.1_CGpal_con_TATA-box_INR_shift-1_MTEDPE_shift1_CGpal_shift5_TATA-box_shift0 Block 7.15	Yes	2.20676
Block 1.15 Block 2.7 FBgn0004878_MUT_INTRA_nat_INR_nat_MTEDPE_score_15.1_CGpal_con_TATA-box_INR_shift0_MTEDPE_shift-1_CGpal_shift0_TATA-box_shift-1 Block 7.15	No	-0.863947
Block 1.15 Block 2.7 FBgn0004878_MUT_INTRA_nat_INR_nat_MTEDPE_score_15.1_CGpal_con_TATA-box_INR_shift0_MTEDPE_shift-1_CGpal_shift0_TATA-box_shift-1 Block 7.15	Yes	5.3715
Block 1.15 Block 2.7 FBgn0004878_MUT_INTRA_nat_INR_nat_MTEDPE_score_15.1_CGpal_con_TATA-box_INR_shift0_MTEDPE_shift1_CGpal_shift5_TATA-box_shift-1 Block 7.15	No	-0.653734
Block 1.15 Block 2.7 FBgn0004878_MUT_INTRA_nat_INR_nat_MTEDPE_score_15.1_CGpal_con_TATA-box_INR_shift0_MTEDPE_shift1_CGpal_shift5_TATA-box_shift-1 Block 7.15	Yes	3.68598
Block 1.15 Block 2.7 FBgn0004878_MUT_INTRA_nat_INR_nat_MTEDPE_score_15.1_CGpal_con_TATA-box_INR_shift1_MTEDPE_shift0_CGpal_shift1_TATA-box_shift-1 Block 7.15	No	-0.183008
Block 1.15 Block 2.7 FBgn0004878_MUT_INTRA_nat_INR_nat_MTEDPE_score_15.1_CGpal_con_TATA-box_INR_shift1_MTEDPE_shift0_CGpal_shift1_TATA-box_shift-1 Block 7.15	Yes	5.34188
Block 1.15 Block 2.7 FBgn0004878_MUT_INTRA_nat_INR_nat_MTEDPE_score_15.1_CGpal_con_TATA-box_INR_shift1_MTEDPE_shift0_CGpal_shift5_TATA-box_shift0 Block 7.15	No	-5.99545
Block 1.15 Block 2.7 FBgn0004878_MUT_INTRA_nat_INR_nat_MTEDPE_score_15.1_CGpal_con_TATA-box_INR_shift1_MTEDPE_shift0_CGpal_shift5_TATA-box_shift0 Block 7.15	Yes	-5.26881
Block 1.15 Block 2.7 FBgn0004878_MUT_INTRA_nat_INR_nat_MTEDPE_score_15.1_CGpal_con_TATA-box_INR_shift1_MTEDPE_shift1_CGpal_shift0_TATA-box_shift0 Block 7.15	No	1.3629
Block 1.15 Block 2.7 FBgn0004878_MUT_INTRA_nat_INR_nat_MTEDPE_score_15.1_CGpal_con_TATA-box_INR_shift1_MTEDPE_shift1_CGpal_shift0_TATA-box_shift0 Block 7.15	Yes	5.89986
Block 1.15 Block 2.7 FBgn0004878_MUT_INTRA_nat_INR_nat_MTEDPE_score_15.1_CGpal_kd_-13.3_TATA-box_INR_shift-1_MTEDPE_shift0_CGpal_shift5_TATA-box_shift0 Block 7.15	No	-5.56916
Block 1.15 Block 2.7 FBgn0004878_MUT_INTRA_nat_INR_nat_MTEDPE_score_15.1_CGpal_kd_-13.3_TATA-box_INR_shift-1_MTEDPE_shift0_CGpal_shift5_TATA-box_shift0 Block 7.15	Yes	-0.512136
Block 1.15 Block 2.7 FBgn0004878_MUT_INTRA_nat_INR_nat_MTEDPE_score_15.1_CGpal_nat_TATA-box_INR_shift-1_MTEDPE_shift-1_CGpal_shift1_TATA-box_shift-1 Block 7.15	No	-0.0667484
Block 1.15 Block 2.7 FBgn0004878_MUT_INTRA_nat_INR_nat_MTEDPE_score_15.1_CGpal_nat_TATA-box_INR_shift-1_MTEDPE_shift-1_CGpal_shift1_TATA-box_shift-1 Block 7.15	Yes	4.97819
Block 1.15 Block 2.7 FBgn0004878_MUT_INTRA_nat_INR_nat_MTEDPE_score_15.1_CGpal_nat_TATA-box_INR_shift1_MTEDPE_shift1_CGpal_shift0_TATA-box_shift0 Block 7.15	No	-0.316162
Block 1.15 Block 2.7 FBgn0004878_MUT_INTRA_nat_INR_nat_MTEDPE_score_15.1_CGpal_nat_TATA-box_INR_shift1_MTEDPE_shift1_CGpal_shift0_TATA-box_shift0 Block 7.15	Yes	4.63029
Block 1.15 Block 2.7 FBgn0004878_MUT_INTRA_nat_INR_nat_MTEDPE_score_15.1_CGpal_score_10.1_TATA-box_INR_shift-1_MTEDPE_shift0_CGpal_shift5_TATA-box_shift0 Block 7.15	No	0.0497091
Block 1.15 Block 2.7 FBgn0004878_MUT_INTRA_nat_INR_nat_MTEDPE_score_15.1_CGpal_score_10.1_TATA-box_INR_shift-1_MTEDPE_shift0_CGpal_shift5_TATA-box_shift0 Block 7.15	Yes	4.5455
Block 1.15 Block 2.7 FBgn0004878_MUT_INTRA_nat_INR_nat_MTEDPE_score_15.1_CGpal_score_10.1_TATA-box_INR_shift-1_MTEDPE_shift1_CGpal_shift1_TATA-box_shift0 Block 7.15	No	-1.36277
Block 1.15 Block 2.7 FBgn0004878_MUT_INTRA_nat_INR_nat_MTEDPE_score_15.1_CGpal_score_10.1_TATA-box_INR_shift-1_MTEDPE_shift1_CGpal_shift1_TATA-box_shift0 Block 7.15	Yes	3.62984
Block 1.15 Block 2.7 FBgn0004878_MUT_INTRA_nat_INR_nat_MTEDPE_score_15.1_CGpal_score_10.1_TATA-box_INR_shift0_MTEDPE_shift-1_CGpal_shift0_TATA-box_shift0 Block 7.15	No	-2.61175
Block 1.15 Block 2.7 FBgn0004878_MUT_INTRA_nat_INR_nat_MTEDPE_score_15.1_CGpal_score_10.1_TATA-box_INR_shift0_MTEDPE_shift-1_CGpal_shift0_TATA-box_shift0 Block 7.15	Yes	1.49926
Block 1.15 Block 2.7 FBgn0004878_MUT_INTRA_nat_INR_nat_MTEDPE_score_15.1_CGpal_score_10.1_TATA-box_INR_shift0_MTEDPE_shift1_CGpal_shift1_TATA-box_shift0 Block 7.15	No	-0.401635
Block 1.15 Block 2.7 FBgn0004878_MUT_INTRA_nat_INR_nat_MTEDPE_score_15.1_CGpal_score_10.1_TATA-box_INR_shift0_MTEDPE_shift1_CGpal_shift1_TATA-box_shift0 Block 7.15	Yes	4.91023
Block 1.15 Block 2.7 FBgn0004878_MUT_INTRA_nat_INR_nat_MTEDPE_score_15.1_CGpal_score_10.1_TATA-box_INR_shift1_MTEDPE_shift1_CGpal_shift1_TATA-box_shift-1 Block 7.15	No	1.21926
Block 1.15 Block 2.7 FBgn0004878_MUT_INTRA_nat_INR_nat_MTEDPE_score_15.1_CGpal_score_10.1_TATA-box_INR_shift1_MTEDPE_shift1_CGpal_shift1_TATA-box_shift-1 Block 7.15	Yes	4.60917
Block 1.15 Block 2.7 FBgn0004878_MUT_INTRA_nat_INR_score_12.3_MTEDPE_con_CGpal_con_TATA-box_INR_shift0_MTEDPE_shift1_CGpal_shift1_TATA-box_shift-1 Block 7.15	No	0.161508
Block 1.15 Block 2.7 FBgn0004878_MUT_INTRA_nat_INR_score_12.3_MTEDPE_con_CGpal_con_TATA-box_INR_shift0_MTEDPE_shift1_CGpal_shift1_TATA-box_shift-1 Block 7.15	Yes	4.58931
Block 1.15 Block 2.7 FBgn0004878_MUT_INTRA_nat_INR_score_12.3_MTEDPE_con_CGpal_con_TATA-box_INR_shift1_MTEDPE_shift1_CGpal_shift1_TATA-box_shift-1 Block 7.15	No	-0.085961
Block 1.15 Block 2.7 FBgn0004878_MUT_INTRA_nat_INR_score_12.3_MTEDPE_con_CGpal_con_TATA-box_INR_shift1_MTEDPE_shift1_CGpal_shift1_TATA-box_shift-1 Block 7.15	Yes	5.23429
Block 1.15 Block 2.7 FBgn0004878_MUT_INTRA_nat_INR_score_12.3_MTEDPE_con_CGpal_kd_-13.3_TATA-box_INR_shift0_MTEDPE_shift0_CGpal_shift0_TATA-box_shift0 Block 7.15	No	-4.02377
Block 1.15 Block 2.7 FBgn0004878_MUT_INTRA_nat_INR_score_12.3_MTEDPE_con_CGpal_kd_-13.3_TATA-box_INR_shift0_MTEDPE_shift0_CGpal_shift0_TATA-box_shift0 Block 7.15	Yes	1.29367
Block 1.15 Block 2.7 FBgn0004878_MUT_INTRA_nat_INR_score_12.3_MTEDPE_con_CGpal_kd_-13.3_TATA-box_INR_shift0_MTEDPE_shift1_CGpal_shift5_TATA-box_shift0 Block 7.15	No	-5.63704
Block 1.15 Block 2.7 FBgn0004878_MUT_INTRA_nat_INR_score_12.3_MTEDPE_con_CGpal_kd_-13.3_TATA-box_INR_shift0_MTEDPE_shift1_CGpal_shift5_TATA-box_shift0 Block 7.15	Yes	-0.634181
Block 1.15 Block 2.7 FBgn0004878_MUT_INTRA_nat_INR_score_12.3_MTEDPE_con_CGpal_nat_TATA-box_INR_shift-1_MTEDPE_shift-1_CGpal_shift1_TATA-box_shift-1 Block 7.15	No	-0.971675
Block 1.15 Block 2.7 FBgn0004878_MUT_INTRA_nat_INR_score_12.3_MTEDPE_con_CGpal_nat_TATA-box_INR_shift-1_MTEDPE_shift-1_CGpal_shift1_TATA-box_shift-1 Block 7.15	Yes	3.99629
Block 1.15 Block 2.7 FBgn0004878_MUT_INTRA_nat_INR_score_12.3_MTEDPE_con_CGpal_nat_TATA-box_INR_shift0_MTEDPE_shift1_CGpal_shift5_TATA-box_shift0 Block 7.15	No	-1.85797
Block 1.15 Block 2.7 FBgn0004878_MUT_INTRA_nat_INR_score_12.3_MTEDPE_con_CGpal_nat_TATA-box_INR_shift0_MTEDPE_shift1_CGpal_shift5_TATA-box_shift0 Block 7.15	Yes	2.38052
Block 1.15 Block 2.7 FBgn0004878_MUT_INTRA_nat_INR_score_12.3_MTEDPE_con_CGpal_nat_TATA-box_INR_shift1_MTEDPE_shift-1_CGpal_shift0_TATA-box_shift-1 Block 7.15	No	-2.67516
Block 1.15 Block 2.7 FBgn0004878_MUT_INTRA_nat_INR_score_12.3_MTEDPE_con_CGpal_nat_TATA-box_INR_shift1_MTEDPE_shift-1_CGpal_shift0_TATA-box_shift-1 Block 7.15	Yes	2.1522
Block 1.15 Block 2.7 FBgn0004878_MUT_INTRA_nat_INR_score_12.3_MTEDPE_con_CGpal_score_10.1_TATA-box_INR_shift-1_MTEDPE_shift1_CGpal_shift1_TATA-box_shift0 Block 7.15	No	-0.118329
Block 1.15 Block 2.7 FBgn0004878_MUT_INTRA_nat_INR_score_12.3_MTEDPE_con_CGpal_score_10.1_TATA-box_INR_shift-1_MTEDPE_shift1_CGpal_shift1_TATA-box_shift0 Block 7.15	Yes	3.91412
Block 1.15 Block 2.7 FBgn0004878_MUT_INTRA_nat_INR_score_12.3_MTEDPE_con_CGpal_score_10.1_TATA-box_INR_shift0_MTEDPE_shift1_CGpal_shift0_TATA-box_shift-1 Block 7.15	No	-0.919687
Block 1.15 Block 2.7 FBgn0004878_MUT_INTRA_nat_INR_score_12.3_MTEDPE_con_CGpal_score_10.1_TATA-box_INR_shift0_MTEDPE_shift1_CGpal_shift0_TATA-box_shift-1 Block 7.15	Yes	3.92672
Block 1.15 Block 2.7 FBgn0004878_MUT_INTRA_nat_INR_score_12.3_MTEDPE_nat_CGpal_kd_-13.3_TATA-box_INR_shift0_MTEDPE_shift1_CGpal_shift1_TATA-box_shift0 Block 7.15	No	-5.48924
Block 1.15 Block 2.7 FBgn0004878_MUT_INTRA_nat_INR_score_12.3_MTEDPE_nat_CGpal_kd_-13.3_TATA-box_INR_shift0_MTEDPE_shift1_CGpal_shift1_TATA-box_shift0 Block 7.15	Yes	-0.758823
Block 1.15 Block 2.7 FBgn0004878_MUT_INTRA_nat_INR_score_12.3_MTEDPE_nat_CGpal_kd_-13.3_TATA-box_INR_shift1_MTEDPE_shift1_CGpal_shift0_TATA-box_shift0 Block 7.15	No	-1.80404
Block 1.15 Block 2.7 FBgn0004878_MUT_INTRA_nat_INR_score_12.3_MTEDPE_nat_CGpal_kd_-13.3_TATA-box_INR_shift1_MTEDPE_shift1_CGpal_shift0_TATA-box_shift0 Block 7.15	Yes	2.90699
Block 1.15 Block 2.7 FBgn0004878_MUT_INTRA_nat_INR_score_12.3_MTEDPE_nat_CGpal_nat_TATA-box_INR_shift0_MTEDPE_shift-1_CGpal_shift5_TATA-box_shift-1 Block 7.15	No	-2.78261
Block 1.15 Block 2.7 FBgn0004878_MUT_INTRA_nat_INR_score_12.3_MTEDPE_nat_CGpal_nat_TATA-box_INR_shift0_MTEDPE_shift-1_CGpal_shift5_TATA-box_shift-1 Block 7.15	Yes	1.06
Block 1.15 Block 2.7 FBgn0004878_MUT_INTRA_nat_INR_score_12.3_MTEDPE_nat_CGpal_nat_TATA-box_INR_shift1_MTEDPE_shift0_CGpal_shift5_TATA-box_shift-1 Block 7.15	No	-2.05337
Block 1.15 Block 2.7 FBgn0004878_MUT_INTRA_nat_INR_score_12.3_MTEDPE_nat_CGpal_nat_TATA-box_INR_shift1_MTEDPE_shift0_CGpal_shift5_TATA-box_shift-1 Block 7.15	Yes	2.33902
Block 1.15 Block 2.7 FBgn0004878_MUT_INTRA_nat_INR_score_12.3_MTEDPE_nat_CGpal_score_10.1_TATA-box_INR_shift0_MTEDPE_shift0_CGpal_shift0_TATA-box_shift0 Block 7.15	No	-0.583968
Block 1.15 Block 2.7 FBgn0004878_MUT_INTRA_nat_INR_score_12.3_MTEDPE_nat_CGpal_score_10.1_TATA-box_INR_shift0_MTEDPE_shift0_CGpal_shift0_TATA-box_shift0 Block 7.15	Yes	3.83819
Block 1.15 Block 2.7 FBgn0004878_MUT_INTRA_nat_INR_score_12.3_MTEDPE_nat_CGpal_score_10.1_TATA-box_INR_shift1_MTEDPE_shift-1_CGpal_shift1_TATA-box_shift-1 Block 7.15	No	-2.92647
Block 1.15 Block 2.7 FBgn0004878_MUT_INTRA_nat_INR_score_12.3_MTEDPE_nat_CGpal_score_10.1_TATA-box_INR_shift1_MTEDPE_shift-1_CGpal_shift1_TATA-box_shift-1 Block 7.15	Yes	1.03033
Block 1.15 Block 2.7 FBgn0004878_MUT_INTRA_nat_INR_score_12.3_MTEDPE_nat_CGpal_score_10.1_TATA-box_INR_shift1_MTEDPE_shift-1_CGpal_shift1_TATA-box_shift0 Block 7.15	No	-2.41305
Block 1.15 Block 2.7 FBgn0004878_MUT_INTRA_nat_INR_score_12.3_MTEDPE_nat_CGpal_score_10.1_TATA-box_INR_shift1_MTEDPE_shift-1_CGpal_shift1_TATA-box_shift0 Block 7.15	Yes	1.67724
Block 1.15 Block 2.7 FBgn0004878_MUT_INTRA_nat_INR_score_12.3_MTEDPE_nat_CGpal_score_10.1_TATA-box_INR_shift1_MTEDPE_shift-1_CGpal_shift5_TATA-box_shift0 Block 7.15	No	-2.12744
Block 1.15 Block 2.7 FBgn0004878_MUT_INTRA_nat_INR_score_12.3_MTEDPE_nat_CGpal_score_10.1_TATA-box_INR_shift1_MTEDPE_shift-1_CGpal_shift5_TATA-box_shift0 Block 7.15	Yes	2.77105
Block 1.15 Block 2.7 FBgn0004878_MUT_INTRA_nat_INR_score_12.3_MTEDPE_nat_CGpal_score_10.1_TATA-box_INR_shift1_MTEDPE_shift0_CGpal_shift5_TATA-box_shift-1 Block 7.15	No	-2.08492
Block 1.15 Block 2.7 FBgn0004878_MUT_INTRA_nat_INR_score_12.3_MTEDPE_nat_CGpal_score_10.1_TATA-box_INR_shift1_MTEDPE_shift0_CGpal_shift5_TATA-box_shift-1 Block 7.15	Yes	2.67716
Block 1.15 Block 2.7 FBgn0004878_MUT_INTRA_nat_INR_score_12.3_MTEDPE_score_15.1_CGpal_con_TATA-box_INR_shift0_MTEDPE_shift1_CGpal_shift1_TATA-box_shift0 Block 7.15	No	0.203688
Block 1.15 Block 2.7 FBgn0004878_MUT_INTRA_nat_INR_score_12.3_MTEDPE_score_15.1_CGpal_con_TATA-box_INR_shift0_MTEDPE_shift1_CGpal_shift1_TATA-box_shift0 Block 7.15	Yes	5.00999
Block 1.15 Block 2.7 FBgn0004878_MUT_INTRA_nat_INR_score_12.3_MTEDPE_score_15.1_CGpal_kd_-13.3_TATA-box_INR_shift-1_MTEDPE_shift1_CGpal_shift0_TATA-box_shift0 Block 7.15	No	-5.99809
Block 1.15 Block 2.7 FBgn0004878_MUT_INTRA_nat_INR_score_12.3_MTEDPE_score_15.1_CGpal_kd_-13.3_TATA-box_INR_shift-1_MTEDPE_shift1_CGpal_shift0_TATA-box_shift0 Block 7.15	Yes	-0.437457
Block 1.15 Block 2.7 FBgn0004878_MUT_INTRA_nat_INR_score_12.3_MTEDPE_score_15.1_CGpal_score_10.1_TATA-box_INR_shift-1_MTEDPE_shift-1_CGpal_shift0_TATA-box_shift-1 Block 7.15	No	-0.44905
Block 1.15 Block 2.7 FBgn0004878_MUT_INTRA_nat_INR_score_12.3_MTEDPE_score_15.1_CGpal_score_10.1_TATA-box_INR_shift-1_MTEDPE_shift-1_CGpal_shift0_TATA-box_shift-1 Block 7.15	Yes	4.63834
Block 1.15 Block 2.7 FBgn0004878_MUT_INTRA_nat_INR_score_12.3_MTEDPE_score_15.1_CGpal_score_10.1_TATA-box_INR_shift0_MTEDPE_shift1_CGpal_shift1_TATA-box_shift0 Block 7.15	No	0.450279
Block 1.15 Block 2.7 FBgn0004878_MUT_INTRA_nat_INR_score_12.3_MTEDPE_score_15.1_CGpal_score_10.1_TATA-box_INR_shift0_MTEDPE_shift1_CGpal_shift1_TATA-box_shift0 Block 7.15	Yes	5.01841
Block 1.15 Block 2.7 FBgn0004878_MUT_INTRA_nat_INR_score_12.3_MTEDPE_score_15.1_CGpal_score_10.1_TATA-box_INR_shift1_MTEDPE_shift1_CGpal_shift1_TATA-box_shift0 Block 7.15	No	0.945948
Block 1.15 Block 2.7 FBgn0004878_MUT_INTRA_nat_INR_score_12.3_MTEDPE_score_15.1_CGpal_score_10.1_TATA-box_INR_shift1_MTEDPE_shift1_CGpal_shift1_TATA-box_shift0 Block 7.15	Yes	4.95706
Block 1.15 Block 2.7 FBgn0004878_MUT_INTRA_score_7.8_INR_con_MTEDPE_con_CGpal_con_TATA-box_INR_shift-1_MTEDPE_shift-1_CGpal_shift0_TATA-box_shift-1 Block 7.15	No	1.88477
Block 1.15 Block 2.7 FBgn0004878_MUT_INTRA_score_7.8_INR_con_MTEDPE_con_CGpal_con_TATA-box_INR_shift-1_MTEDPE_shift-1_CGpal_shift0_TATA-box_shift-1 Block 7.15	Yes	6.15312
Block 1.15 Block 2.7 FBgn0004878_MUT_INTRA_score_7.8_INR_con_MTEDPE_con_CGpal_con_TATA-box_INR_shift-1_MTEDPE_shift1_CGpal_shift0_TATA-box_shift0 Block 7.15	No	-1.17919
Block 1.15 Block 2.7 FBgn0004878_MUT_INTRA_score_7.8_INR_con_MTEDPE_con_CGpal_con_TATA-box_INR_shift-1_MTEDPE_shift1_CGpal_shift0_TATA-box_shift0 Block 7.15	Yes	3.53131
Block 1.15 Block 2.7 FBgn0004878_MUT_INTRA_score_7.8_INR_con_MTEDPE_con_CGpal_con_TATA-box_INR_shift0_MTEDPE_shift1_CGpal_shift0_TATA-box_shift0 Block 7.15	No	0.162693
Block 1.15 Block 2.7 FBgn0004878_MUT_INTRA_score_7.8_INR_con_MTEDPE_con_CGpal_con_TATA-box_INR_shift0_MTEDPE_shift1_CGpal_shift0_TATA-box_shift0 Block 7.15	Yes	4.78921
Block 1.15 Block 2.7 FBgn0004878_MUT_INTRA_score_7.8_INR_con_MTEDPE_con_CGpal_con_TATA-box_INR_shift1_MTEDPE_shift0_CGpal_shift0_TATA-box_shift-1 Block 7.15	No	-0.039833
Block 1.15 Block 2.7 FBgn0004878_MUT_INTRA_score_7.8_INR_con_MTEDPE_con_CGpal_con_TATA-box_INR_shift1_MTEDPE_shift0_CGpal_shift0_TATA-box_shift-1 Block 7.15	Yes	5.36533
Block 1.15 Block 2.7 FBgn0004878_MUT_INTRA_score_7.8_INR_con_MTEDPE_con_CGpal_con_TATA-box_INR_shift1_MTEDPE_shift1_CGpal_shift5_TATA-box_shift0 Block 7.15	No	0.915627
Block 1.15 Block 2.7 FBgn0004878_MUT_INTRA_score_7.8_INR_con_MTEDPE_con_CGpal_con_TATA-box_INR_shift1_MTEDPE_shift1_CGpal_shift5_TATA-box_shift0 Block 7.15	Yes	5.25403
Block 1.15 Block 2.7 FBgn0004878_MUT_INTRA_score_7.8_INR_con_MTEDPE_con_CGpal_kd_-13.3_TATA-box_INR_shift0_MTEDPE_shift-1_CGpal_shift0_TATA-box_shift0 Block 7.15	No	-2.71558
Block 1.15 Block 2.7 FBgn0004878_MUT_INTRA_score_7.8_INR_con_MTEDPE_con_CGpal_kd_-13.3_TATA-box_INR_shift0_MTEDPE_shift-1_CGpal_shift0_TATA-box_shift0 Block 7.15	Yes	3.43846
Block 1.15 Block 2.7 FBgn0004878_MUT_INTRA_score_7.8_INR_con_MTEDPE_con_CGpal_kd_-13.3_TATA-box_INR_shift0_MTEDPE_shift-1_CGpal_shift5_TATA-box_shift0 Block 7.15	No	-2.90221
Block 1.15 Block 2.7 FBgn0004878_MUT_INTRA_score_7.8_INR_con_MTEDPE_con_CGpal_kd_-13.3_TATA-box_INR_shift0_MTEDPE_shift-1_CGpal_shift5_TATA-box_shift0 Block 7.15	Yes	2.51816
Block 1.15 Block 2.7 FBgn0004878_MUT_INTRA_score_7.8_INR_con_MTEDPE_con_CGpal_kd_-13.3_TATA-box_INR_shift1_MTEDPE_shift1_CGpal_shift0_TATA-box_shift0 Block 7.15	No	-1.71006
Block 1.15 Block 2.7 FBgn0004878_MUT_INTRA_score_7.8_INR_con_MTEDPE_con_CGpal_kd_-13.3_TATA-box_INR_shift1_MTEDPE_shift1_CGpal_shift0_TATA-box_shift0 Block 7.15	Yes	4.17295
Block 1.15 Block 2.7 FBgn0004878_MUT_INTRA_score_7.8_INR_con_MTEDPE_con_CGpal_nat_TATA-box_INR_shift-1_MTEDPE_shift-1_CGpal_shift5_TATA-box_shift0 Block 7.15	No	0.975533
Block 1.15 Block 2.7 FBgn0004878_MUT_INTRA_score_7.8_INR_con_MTEDPE_con_CGpal_nat_TATA-box_INR_shift-1_MTEDPE_shift-1_CGpal_shift5_TATA-box_shift0 Block 7.15	Yes	5.54558
Block 1.15 Block 2.7 FBgn0004878_MUT_INTRA_score_7.8_INR_con_MTEDPE_con_CGpal_nat_TATA-box_INR_shift-1_MTEDPE_shift0_CGpal_shift1_TATA-box_shift-1 Block 7.15	No	-1.06976
Block 1.15 Block 2.7 FBgn0004878_MUT_INTRA_score_7.8_INR_con_MTEDPE_con_CGpal_nat_TATA-box_INR_shift-1_MTEDPE_shift0_CGpal_shift1_TATA-box_shift-1 Block 7.15	Yes	4.25482
Block 1.15 Block 2.7 FBgn0004878_MUT_INTRA_score_7.8_INR_con_MTEDPE_con_CGpal_nat_TATA-box_INR_shift-1_MTEDPE_shift0_CGpal_shift5_TATA-box_shift0 Block 7.15	No	-0.634983
Block 1.15 Block 2.7 FBgn0004878_MUT_INTRA_score_7.8_INR_con_MTEDPE_con_CGpal_nat_TATA-box_INR_shift-1_MTEDPE_shift0_CGpal_shift5_TATA-box_shift0 Block 7.15	Yes	3.70204
Block 1.15 Block 2.7 FBgn0004878_MUT_INTRA_score_7.8_INR_con_MTEDPE_con_CGpal_score_10.1_TATA-box_INR_shift-1_MTEDPE_shift-1_CGpal_shift5_TATA-box_shift-1 Block 7.15	No	1.63517
Block 1.15 Block 2.7 FBgn0004878_MUT_INTRA_score_7.8_INR_con_MTEDPE_con_CGpal_score_10.1_TATA-box_INR_shift-1_MTEDPE_shift-1_CGpal_shift5_TATA-box_shift-1 Block 7.15	Yes	6.23475
Block 1.15 Block 2.7 FBgn0004878_MUT_INTRA_score_7.8_INR_con_MTEDPE_con_CGpal_score_10.1_TATA-box_INR_shift-1_MTEDPE_shift0_CGpal_shift0_TATA-box_shift-1 Block 7.15	No	0.0379744
Block 1.15 Block 2.7 FBgn0004878_MUT_INTRA_score_7.8_INR_con_MTEDPE_con_CGpal_score_10.1_TATA-box_INR_shift-1_MTEDPE_shift0_CGpal_shift0_TATA-box_shift-1 Block 7.15	Yes	4.75024
Block 1.15 Block 2.7 FBgn0004878_MUT_INTRA_score_7.8_INR_con_MTEDPE_con_CGpal_score_10.1_TATA-box_INR_shift0_MTEDPE_shift0_CGpal_shift0_TATA-box_shift-1 Block 7.15	No	0.982443
Block 1.15 Block 2.7 FBgn0004878_MUT_INTRA_score_7.8_INR_con_MTEDPE_con_CGpal_score_10.1_TATA-box_INR_shift0_MTEDPE_shift0_CGpal_shift0_TATA-box_shift-1 Block 7.15	Yes	5.67026
Block 1.15 Block 2.7 FBgn0004878_MUT_INTRA_score_7.8_INR_con_MTEDPE_con_CGpal_score_10.1_TATA-box_INR_shift1_MTEDPE_shift1_CGpal_shift0_TATA-box_shift-1 Block 7.15	No	0.695786
Block 1.15 Block 2.7 FBgn0004878_MUT_INTRA_score_7.8_INR_con_MTEDPE_con_CGpal_score_10.1_TATA-box_INR_shift1_MTEDPE_shift1_CGpal_shift0_TATA-box_shift-1 Block 7.15	Yes	5.06221
Block 1.15 Block 2.7 FBgn0004878_MUT_INTRA_score_7.8_INR_con_MTEDPE_kd_-22.4_CGpal_con_TATA-box_INR_shift-1_MTEDPE_shift-1_CGpal_shift0_TATA-box_shift-1 Block 7.15	No	2.04952
Block 1.15 Block 2.7 FBgn0004878_MUT_INTRA_score_7.8_INR_con_MTEDPE_kd_-22.4_CGpal_con_TATA-box_INR_shift-1_MTEDPE_shift-1_CGpal_shift0_TATA-box_shift-1 Block 7.15	Yes	6.38443
Block 1.15 Block 2.7 FBgn0004878_MUT_INTRA_score_7.8_INR_con_MTEDPE_kd_-22.4_CGpal_con_TATA-box_INR_shift0_MTEDPE_shift-1_CGpal_shift0_TATA-box_shift0 Block 7.15	No	1.36079
Block 1.15 Block 2.7 FBgn0004878_MUT_INTRA_score_7.8_INR_con_MTEDPE_kd_-22.4_CGpal_con_TATA-box_INR_shift0_MTEDPE_shift-1_CGpal_shift0_TATA-box_shift0 Block 7.15	Yes	4.68726
Block 1.15 Block 2.7 FBgn0004878_MUT_INTRA_score_7.8_INR_con_MTEDPE_kd_-22.4_CGpal_con_TATA-box_INR_shift0_MTEDPE_shift1_CGpal_shift0_TATA-box_shift-1 Block 7.15	No	-0.724426
Block 1.15 Block 2.7 FBgn0004878_MUT_INTRA_score_7.8_INR_con_MTEDPE_kd_-22.4_CGpal_con_TATA-box_INR_shift0_MTEDPE_shift1_CGpal_shift0_TATA-box_shift-1 Block 7.15	Yes	4.88719
Block 1.15 Block 2.7 FBgn0004878_MUT_INTRA_score_7.8_INR_con_MTEDPE_kd_-22.4_CGpal_kd_-13.3_TATA-box_INR_shift-1_MTEDPE_shift-1_CGpal_shift0_TATA-box_shift0 Block 7.15	No	-1.00512
Block 1.15 Block 2.7 FBgn0004878_MUT_INTRA_score_7.8_INR_con_MTEDPE_kd_-22.4_CGpal_kd_-13.3_TATA-box_INR_shift-1_MTEDPE_shift-1_CGpal_shift0_TATA-box_shift0 Block 7.15	Yes	4.63159
Block 1.15 Block 2.7 FBgn0004878_MUT_INTRA_score_7.8_INR_con_MTEDPE_kd_-22.4_CGpal_kd_-13.3_TATA-box_INR_shift0_MTEDPE_shift0_CGpal_shift0_TATA-box_shift0 Block 7.15	No	-1.27248
Block 1.15 Block 2.7 FBgn0004878_MUT_INTRA_score_7.8_INR_con_MTEDPE_kd_-22.4_CGpal_kd_-13.3_TATA-box_INR_shift0_MTEDPE_shift0_CGpal_shift0_TATA-box_shift0 Block 7.15	Yes	4.02403
Block 1.15 Block 2.7 FBgn0004878_MUT_INTRA_score_7.8_INR_con_MTEDPE_kd_-22.4_CGpal_kd_-13.3_TATA-box_INR_shift0_MTEDPE_shift1_CGpal_shift0_TATA-box_shift0 Block 7.15	No	-4.99266
Block 1.15 Block 2.7 FBgn0004878_MUT_INTRA_score_7.8_INR_con_MTEDPE_kd_-22.4_CGpal_kd_-13.3_TATA-box_INR_shift0_MTEDPE_shift1_CGpal_shift0_TATA-box_shift0 Block 7.15	Yes	1.85029
Block 1.15 Block 2.7 FBgn0004878_MUT_INTRA_score_7.8_INR_con_MTEDPE_kd_-22.4_CGpal_kd_-13.3_TATA-box_INR_shift1_MTEDPE_shift0_CGpal_shift0_TATA-box_shift0 Block 7.15	No	-2.61695
Block 1.15 Block 2.7 FBgn0004878_MUT_INTRA_score_7.8_INR_con_MTEDPE_kd_-22.4_CGpal_kd_-13.3_TATA-box_INR_shift1_MTEDPE_shift0_CGpal_shift0_TATA-box_shift0 Block 7.15	Yes	3.33274
Block 1.15 Block 2.7 FBgn0004878_MUT_INTRA_score_7.8_INR_con_MTEDPE_kd_-22.4_CGpal_nat_TATA-box_INR_shift-1_MTEDPE_shift-1_CGpal_shift0_TATA-box_shift-1 Block 7.15	No	0.889531
Block 1.15 Block 2.7 FBgn0004878_MUT_INTRA_score_7.8_INR_con_MTEDPE_kd_-22.4_CGpal_nat_TATA-box_INR_shift-1_MTEDPE_shift-1_CGpal_shift0_TATA-box_shift-1 Block 7.15	Yes	5.84473
Block 1.15 Block 2.7 FBgn0004878_MUT_INTRA_score_7.8_INR_con_MTEDPE_kd_-22.4_CGpal_nat_TATA-box_INR_shift-1_MTEDPE_shift1_CGpal_shift0_TATA-box_shift-1 Block 7.15	No	-3.88851
Block 1.15 Block 2.7 FBgn0004878_MUT_INTRA_score_7.8_INR_con_MTEDPE_kd_-22.4_CGpal_nat_TATA-box_INR_shift-1_MTEDPE_shift1_CGpal_shift0_TATA-box_shift-1 Block 7.15	Yes	0.650808
Block 1.15 Block 2.7 FBgn0004878_MUT_INTRA_score_7.8_INR_con_MTEDPE_kd_-22.4_CGpal_nat_TATA-box_INR_shift0_MTEDPE_shift0_CGpal_shift0_TATA-box_shift-1 Block 7.15	No	0.0741715
Block 1.15 Block 2.7 FBgn0004878_MUT_INTRA_score_7.8_INR_con_MTEDPE_kd_-22.4_CGpal_nat_TATA-box_INR_shift0_MTEDPE_shift0_CGpal_shift0_TATA-box_shift-1 Block 7.15	Yes	4.93659
Block 1.15 Block 2.7 FBgn0004878_MUT_INTRA_score_7.8_INR_con_MTEDPE_kd_-22.4_CGpal_nat_TATA-box_INR_shift0_MTEDPE_shift1_CGpal_shift0_TATA-box_shift0 Block 7.15	No	-1.31234
Block 1.15 Block 2.7 FBgn0004878_MUT_INTRA_score_7.8_INR_con_MTEDPE_kd_-22.4_CGpal_nat_TATA-box_INR_shift0_MTEDPE_shift1_CGpal_shift0_TATA-box_shift0 Block 7.15	Yes	3.85747
Block 1.15 Block 2.7 FBgn0004878_MUT_INTRA_score_7.8_INR_con_MTEDPE_kd_-22.4_CGpal_nat_TATA-box_INR_shift1_MTEDPE_shift-1_CGpal_shift0_TATA-box_shift0 Block 7.15	No	-1.70653
Block 1.15 Block 2.7 FBgn0004878_MUT_INTRA_score_7.8_INR_con_MTEDPE_kd_-22.4_CGpal_nat_TATA-box_INR_shift1_MTEDPE_shift-1_CGpal_shift0_TATA-box_shift0 Block 7.15	Yes	3.42957
Block 1.15 Block 2.7 FBgn0004878_MUT_INTRA_score_7.8_INR_con_MTEDPE_nat_CGpal_con_TATA-box_INR_shift-1_MTEDPE_shift-1_CGpal_shift5_TATA-box_shift-1 Block 7.15	No	1.96152
Block 1.15 Block 2.7 FBgn0004878_MUT_INTRA_score_7.8_INR_con_MTEDPE_nat_CGpal_con_TATA-box_INR_shift-1_MTEDPE_shift-1_CGpal_shift5_TATA-box_shift-1 Block 7.15	Yes	6.15731
Block 1.15 Block 2.7 FBgn0004878_MUT_INTRA_score_7.8_INR_con_MTEDPE_nat_CGpal_con_TATA-box_INR_shift-1_MTEDPE_shift-1_CGpal_shift5_TATA-box_shift0 Block 7.15	No	1.98835
Block 1.15 Block 2.7 FBgn0004878_MUT_INTRA_score_7.8_INR_con_MTEDPE_nat_CGpal_con_TATA-box_INR_shift-1_MTEDPE_shift-1_CGpal_shift5_TATA-box_shift0 Block 7.15	Yes	6.18178
Block 1.15 Block 2.7 FBgn0004878_MUT_INTRA_score_7.8_INR_con_MTEDPE_nat_CGpal_con_TATA-box_INR_shift0_MTEDPE_shift-1_CGpal_shift5_TATA-box_shift-1 Block 7.15	No	0.892814
Block 1.15 Block 2.7 FBgn0004878_MUT_INTRA_score_7.8_INR_con_MTEDPE_nat_CGpal_con_TATA-box_INR_shift0_MTEDPE_shift-1_CGpal_shift5_TATA-box_shift-1 Block 7.15	Yes	5.76098
Block 1.15 Block 2.7 FBgn0004878_MUT_INTRA_score_7.8_INR_con_MTEDPE_nat_CGpal_con_TATA-box_INR_shift1_MTEDPE_shift-1_CGpal_shift5_TATA-box_shift0 Block 7.15	No	0.050268
Block 1.15 Block 2.7 FBgn0004878_MUT_INTRA_score_7.8_INR_con_MTEDPE_nat_CGpal_con_TATA-box_INR_shift1_MTEDPE_shift-1_CGpal_shift5_TATA-box_shift0 Block 7.15	Yes	5.03058
Block 1.15 Block 2.7 FBgn0004878_MUT_INTRA_score_7.8_INR_con_MTEDPE_nat_CGpal_nat_TATA-box_INR_shift-1_MTEDPE_shift0_CGpal_shift5_TATA-box_shift0 Block 7.15	No	-0.836688
Block 1.15 Block 2.7 FBgn0004878_MUT_INTRA_score_7.8_INR_con_MTEDPE_nat_CGpal_nat_TATA-box_INR_shift-1_MTEDPE_shift0_CGpal_shift5_TATA-box_shift0 Block 7.15	Yes	3.45393
Block 1.15 Block 2.7 FBgn0004878_MUT_INTRA_score_7.8_INR_con_MTEDPE_nat_CGpal_nat_TATA-box_INR_shift-1_MTEDPE_shift1_CGpal_shift1_TATA-box_shift-1 Block 7.15	No	-3.70682
Block 1.15 Block 2.7 FBgn0004878_MUT_INTRA_score_7.8_INR_con_MTEDPE_nat_CGpal_nat_TATA-box_INR_shift-1_MTEDPE_shift1_CGpal_shift1_TATA-box_shift-1 Block 7.15	Yes	1.01099
Block 1.15 Block 2.7 FBgn0004878_MUT_INTRA_score_7.8_INR_con_MTEDPE_nat_CGpal_nat_TATA-box_INR_shift-1_MTEDPE_shift1_CGpal_shift5_TATA-box_shift0 Block 7.15	No	-3.3763
Block 1.15 Block 2.7 FBgn0004878_MUT_INTRA_score_7.8_INR_con_MTEDPE_nat_CGpal_nat_TATA-box_INR_shift-1_MTEDPE_shift1_CGpal_shift5_TATA-box_shift0 Block 7.15	Yes	1.13004
Block 1.15 Block 2.7 FBgn0004878_MUT_INTRA_score_7.8_INR_con_MTEDPE_nat_CGpal_nat_TATA-box_INR_shift0_MTEDPE_shift0_CGpal_shift0_TATA-box_shift-1 Block 7.15	No	-0.554002
Block 1.15 Block 2.7 FBgn0004878_MUT_INTRA_score_7.8_INR_con_MTEDPE_nat_CGpal_nat_TATA-box_INR_shift0_MTEDPE_shift0_CGpal_shift0_TATA-box_shift-1 Block 7.15	Yes	4.1729
Block 1.15 Block 2.7 FBgn0004878_MUT_INTRA_score_7.8_INR_con_MTEDPE_nat_CGpal_nat_TATA-box_INR_shift1_MTEDPE_shift0_CGpal_shift5_TATA-box_shift-1 Block 7.15	No	-0.801236
Block 1.15 Block 2.7 FBgn0004878_MUT_INTRA_score_7.8_INR_con_MTEDPE_nat_CGpal_nat_TATA-box_INR_shift1_MTEDPE_shift0_CGpal_shift5_TATA-box_shift-1 Block 7.15	Yes	4.1717
Block 1.15 Block 2.7 FBgn0004878_MUT_INTRA_score_7.8_INR_con_MTEDPE_nat_CGpal_nat_TATA-box_INR_shift1_MTEDPE_shift1_CGpal_shift1_TATA-box_shift-1 Block 7.15	No	-0.460896
Block 1.15 Block 2.7 FBgn0004878_MUT_INTRA_score_7.8_INR_con_MTEDPE_nat_CGpal_nat_TATA-box_INR_shift1_MTEDPE_shift1_CGpal_shift1_TATA-box_shift-1 Block 7.15	Yes	4.1131
Block 1.15 Block 2.7 FBgn0004878_MUT_INTRA_score_7.8_INR_con_MTEDPE_nat_CGpal_score_10.1_TATA-box_INR_shift-1_MTEDPE_shift-1_CGpal_shift0_TATA-box_shift0 Block 7.15	No	1.10507
Block 1.15 Block 2.7 FBgn0004878_MUT_INTRA_score_7.8_INR_con_MTEDPE_nat_CGpal_score_10.1_TATA-box_INR_shift-1_MTEDPE_shift-1_CGpal_shift0_TATA-box_shift0 Block 7.15	Yes	5.48833
Block 1.15 Block 2.7 FBgn0004878_MUT_INTRA_score_7.8_INR_con_MTEDPE_nat_CGpal_score_10.1_TATA-box_INR_shift-1_MTEDPE_shift0_CGpal_shift5_TATA-box_shift0 Block 7.15	No	0.263268
Block 1.15 Block 2.7 FBgn0004878_MUT_INTRA_score_7.8_INR_con_MTEDPE_nat_CGpal_score_10.1_TATA-box_INR_shift-1_MTEDPE_shift0_CGpal_shift5_TATA-box_shift0 Block 7.15	Yes	4.8734
Block 1.15 Block 2.7 FBgn0004878_MUT_INTRA_score_7.8_INR_con_MTEDPE_nat_CGpal_score_10.1_TATA-box_INR_shift0_MTEDPE_shift1_CGpal_shift0_TATA-box_shift0 Block 7.15	No	-0.175846
Block 1.15 Block 2.7 FBgn0004878_MUT_INTRA_score_7.8_INR_con_MTEDPE_nat_CGpal_score_10.1_TATA-box_INR_shift0_MTEDPE_shift1_CGpal_shift0_TATA-box_shift0 Block 7.15	Yes	4.39475
Block 1.15 Block 2.7 FBgn0004878_MUT_INTRA_score_7.8_INR_con_MTEDPE_score_15.1_CGpal_con_TATA-box_INR_shift-1_MTEDPE_shift-1_CGpal_shift0_TATA-box_shift-1 Block 7.15	No	1.56787
Block 1.15 Block 2.7 FBgn0004878_MUT_INTRA_score_7.8_INR_con_MTEDPE_score_15.1_CGpal_con_TATA-box_INR_shift-1_MTEDPE_shift-1_CGpal_shift0_TATA-box_shift-1 Block 7.15	Yes	6.12304
Block 1.15 Block 2.7 FBgn0004878_MUT_INTRA_score_7.8_INR_con_MTEDPE_score_15.1_CGpal_con_TATA-box_INR_shift-1_MTEDPE_shift-1_CGpal_shift5_TATA-box_shift-1 Block 7.15	No	1.65921
Block 1.15 Block 2.7 FBgn0004878_MUT_INTRA_score_7.8_INR_con_MTEDPE_score_15.1_CGpal_con_TATA-box_INR_shift-1_MTEDPE_shift-1_CGpal_shift5_TATA-box_shift-1 Block 7.15	Yes	6.11207
Block 1.15 Block 2.7 FBgn0004878_MUT_INTRA_score_7.8_INR_con_MTEDPE_score_15.1_CGpal_con_TATA-box_INR_shift-1_MTEDPE_shift0_CGpal_shift0_TATA-box_shift0 Block 7.15	No	0.210296
Block 1.15 Block 2.7 FBgn0004878_MUT_INTRA_score_7.8_INR_con_MTEDPE_score_15.1_CGpal_con_TATA-box_INR_shift-1_MTEDPE_shift0_CGpal_shift0_TATA-box_shift0 Block 7.15	Yes	4.7131
Block 1.15 Block 2.7 FBgn0004878_MUT_INTRA_score_7.8_INR_con_MTEDPE_score_15.1_CGpal_con_TATA-box_INR_shift-1_MTEDPE_shift0_CGpal_shift5_TATA-box_shift-1 Block 7.15	No	-0.342824
Block 1.15 Block 2.7 FBgn0004878_MUT_INTRA_score_7.8_INR_con_MTEDPE_score_15.1_CGpal_con_TATA-box_INR_shift-1_MTEDPE_shift0_CGpal_shift5_TATA-box_shift-1 Block 7.15	Yes	4.98282
Block 1.15 Block 2.7 FBgn0004878_MUT_INTRA_score_7.8_INR_con_MTEDPE_score_15.1_CGpal_con_TATA-box_INR_shift-1_MTEDPE_shift1_CGpal_shift5_TATA-box_shift-1 Block 7.15	No	-1.58432
Block 1.15 Block 2.7 FBgn0004878_MUT_INTRA_score_7.8_INR_con_MTEDPE_score_15.1_CGpal_con_TATA-box_INR_shift-1_MTEDPE_shift1_CGpal_shift5_TATA-box_shift-1 Block 7.15	Yes	3.80824
Block 1.15 Block 2.7 FBgn0004878_MUT_INTRA_score_7.8_INR_con_MTEDPE_score_15.1_CGpal_con_TATA-box_INR_shift0_MTEDPE_shift1_CGpal_shift0_TATA-box_shift0 Block 7.15	No	-0.277097
Block 1.15 Block 2.7 FBgn0004878_MUT_INTRA_score_7.8_INR_con_MTEDPE_score_15.1_CGpal_con_TATA-box_INR_shift0_MTEDPE_shift1_CGpal_shift0_TATA-box_shift0 Block 7.15	Yes	4.54099
Block 1.15 Block 2.7 FBgn0004878_MUT_INTRA_score_7.8_INR_con_MTEDPE_score_15.1_CGpal_con_TATA-box_INR_shift0_MTEDPE_shift1_CGpal_shift5_TATA-box_shift-1 Block 7.15	No	-0.419593
Block 1.15 Block 2.7 FBgn0004878_MUT_INTRA_score_7.8_INR_con_MTEDPE_score_15.1_CGpal_con_TATA-box_INR_shift0_MTEDPE_shift1_CGpal_shift5_TATA-box_shift-1 Block 7.15	Yes	5.20318
Block 1.15 Block 2.7 FBgn0004878_MUT_INTRA_score_7.8_INR_con_MTEDPE_score_15.1_CGpal_con_TATA-box_INR_shift1_MTEDPE_shift-1_CGpal_shift0_TATA-box_shift0 Block 7.15	No	0.00357884
Block 1.15 Block 2.7 FBgn0004878_MUT_INTRA_score_7.8_INR_con_MTEDPE_score_15.1_CGpal_con_TATA-box_INR_shift1_MTEDPE_shift-1_CGpal_shift0_TATA-box_shift0 Block 7.15	Yes	4.44119
Block 1.15 Block 2.7 FBgn0004878_MUT_INTRA_score_7.8_INR_con_MTEDPE_score_15.1_CGpal_con_TATA-box_INR_shift1_MTEDPE_shift1_CGpal_shift5_TATA-box_shift0 Block 7.15	No	1.12623
Block 1.15 Block 2.7 FBgn0004878_MUT_INTRA_score_7.8_INR_con_MTEDPE_score_15.1_CGpal_con_TATA-box_INR_shift1_MTEDPE_shift1_CGpal_shift5_TATA-box_shift0 Block 7.15	Yes	5.30362
Block 1.15 Block 2.7 FBgn0004878_MUT_INTRA_score_7.8_INR_con_MTEDPE_score_15.1_CGpal_kd_-13.3_TATA-box_INR_shift-1_MTEDPE_shift1_CGpal_shift5_TATA-box_shift0 Block 7.15	No	-3.50501
Block 1.15 Block 2.7 FBgn0004878_MUT_INTRA_score_7.8_INR_con_MTEDPE_score_15.1_CGpal_kd_-13.3_TATA-box_INR_shift-1_MTEDPE_shift1_CGpal_shift5_TATA-box_shift0 Block 7.15	Yes	1.17169
Block 1.15 Block 2.7 FBgn0004878_MUT_INTRA_score_7.8_INR_con_MTEDPE_score_15.1_CGpal_kd_-13.3_TATA-box_INR_shift1_MTEDPE_shift-1_CGpal_shift5_TATA-box_shift0 Block 7.15	No	-4.98893
Block 1.15 Block 2.7 FBgn0004878_MUT_INTRA_score_7.8_INR_con_MTEDPE_score_15.1_CGpal_kd_-13.3_TATA-box_INR_shift1_MTEDPE_shift-1_CGpal_shift5_TATA-box_shift0 Block 7.15	Yes	-0.364214
Block 1.15 Block 2.7 FBgn0004878_MUT_INTRA_score_7.8_INR_con_MTEDPE_score_15.1_CGpal_nat_TATA-box_INR_shift-1_MTEDPE_shift0_CGpal_shift0_TATA-box_shift0 Block 7.15	No	-1.45657
Block 1.15 Block 2.7 FBgn0004878_MUT_INTRA_score_7.8_INR_con_MTEDPE_score_15.1_CGpal_nat_TATA-box_INR_shift-1_MTEDPE_shift0_CGpal_shift0_TATA-box_shift0 Block 7.15	Yes	4.07125
Block 1.15 Block 2.7 FBgn0004878_MUT_INTRA_score_7.8_INR_con_MTEDPE_score_15.1_CGpal_score_10.1_TATA-box_INR_shift-1_MTEDPE_shift-1_CGpal_shift1_TATA-box_shift-1 Block 7.15	No	1.65145
Block 1.15 Block 2.7 FBgn0004878_MUT_INTRA_score_7.8_INR_con_MTEDPE_score_15.1_CGpal_score_10.1_TATA-box_INR_shift-1_MTEDPE_shift-1_CGpal_shift1_TATA-box_shift-1 Block 7.15	Yes	6.07149
Block 1.15 Block 2.7 FBgn0004878_MUT_INTRA_score_7.8_INR_kd_-21.4_MTEDPE_con_CGpal_con_TATA-box_INR_shift1_MTEDPE_shift0_CGpal_shift1_TATA-box_shift-1 Block 7.15	No	-1.30192
Block 1.15 Block 2.7 FBgn0004878_MUT_INTRA_score_7.8_INR_kd_-21.4_MTEDPE_con_CGpal_con_TATA-box_INR_shift1_MTEDPE_shift0_CGpal_shift1_TATA-box_shift-1 Block 7.15	Yes	3.89765
Block 1.15 Block 2.7 FBgn0004878_MUT_INTRA_score_7.8_INR_kd_-21.4_MTEDPE_con_CGpal_con_TATA-box_INR_shift1_MTEDPE_shift0_CGpal_shift5_TATA-box_shift-1 Block 7.15	No	-1.89541
Block 1.15 Block 2.7 FBgn0004878_MUT_INTRA_score_7.8_INR_kd_-21.4_MTEDPE_con_CGpal_con_TATA-box_INR_shift1_MTEDPE_shift0_CGpal_shift5_TATA-box_shift-1 Block 7.15	Yes	2.98899
Block 1.15 Block 2.7 FBgn0004878_MUT_INTRA_score_7.8_INR_kd_-21.4_MTEDPE_con_CGpal_kd_-13.3_TATA-box_INR_shift-1_MTEDPE_shift0_CGpal_shift1_TATA-box_shift0 Block 7.15	No	-2.69542
Block 1.15 Block 2.7 FBgn0004878_MUT_INTRA_score_7.8_INR_kd_-21.4_MTEDPE_con_CGpal_kd_-13.3_TATA-box_INR_shift-1_MTEDPE_shift0_CGpal_shift1_TATA-box_shift0 Block 7.15	Yes	2.41831
Block 1.15 Block 2.7 FBgn0004878_MUT_INTRA_score_7.8_INR_kd_-21.4_MTEDPE_con_CGpal_nat_TATA-box_INR_shift-1_MTEDPE_shift0_CGpal_shift0_TATA-box_shift0 Block 7.15	No	-3.48436
Block 1.15 Block 2.7 FBgn0004878_MUT_INTRA_score_7.8_INR_kd_-21.4_MTEDPE_con_CGpal_nat_TATA-box_INR_shift-1_MTEDPE_shift0_CGpal_shift0_TATA-box_shift0 Block 7.15	Yes	2.07636
Block 1.15 Block 2.7 FBgn0004878_MUT_INTRA_score_7.8_INR_kd_-21.4_MTEDPE_con_CGpal_nat_TATA-box_INR_shift-1_MTEDPE_shift0_CGpal_shift1_TATA-box_shift0 Block 7.15	No	-3.14678
Block 1.15 Block 2.7 FBgn0004878_MUT_INTRA_score_7.8_INR_kd_-21.4_MTEDPE_con_CGpal_nat_TATA-box_INR_shift-1_MTEDPE_shift0_CGpal_shift1_TATA-box_shift0 Block 7.15	Yes	0.893854
Block 1.15 Block 2.7 FBgn0004878_MUT_INTRA_score_7.8_INR_kd_-21.4_MTEDPE_con_CGpal_nat_TATA-box_INR_shift0_MTEDPE_shift0_CGpal_shift5_TATA-box_shift0 Block 7.15	No	-2.57452
Block 1.15 Block 2.7 FBgn0004878_MUT_INTRA_score_7.8_INR_kd_-21.4_MTEDPE_con_CGpal_nat_TATA-box_INR_shift0_MTEDPE_shift0_CGpal_shift5_TATA-box_shift0 Block 7.15	Yes	2.59613
Block 1.15 Block 2.7 FBgn0004878_MUT_INTRA_score_7.8_INR_kd_-21.4_MTEDPE_con_CGpal_nat_TATA-box_INR_shift1_MTEDPE_shift0_CGpal_shift1_TATA-box_shift-1 Block 7.15	No	-3.42965
Block 1.15 Block 2.7 FBgn0004878_MUT_INTRA_score_7.8_INR_kd_-21.4_MTEDPE_con_CGpal_nat_TATA-box_INR_shift1_MTEDPE_shift0_CGpal_shift1_TATA-box_shift-1 Block 7.15	Yes	2.11704
Block 1.15 Block 2.7 FBgn0004878_MUT_INTRA_score_7.8_INR_kd_-21.4_MTEDPE_con_CGpal_score_10.1_TATA-box_INR_shift0_MTEDPE_shift0_CGpal_shift0_TATA-box_shift-1 Block 7.15	No	-1.75412
Block 1.15 Block 2.7 FBgn0004878_MUT_INTRA_score_7.8_INR_kd_-21.4_MTEDPE_con_CGpal_score_10.1_TATA-box_INR_shift0_MTEDPE_shift0_CGpal_shift0_TATA-box_shift-1 Block 7.15	Yes	3.86983
Block 1.15 Block 2.7 FBgn0004878_MUT_INTRA_score_7.8_INR_kd_-21.4_MTEDPE_con_CGpal_score_10.1_TATA-box_INR_shift0_MTEDPE_shift0_CGpal_shift1_TATA-box_shift-1 Block 7.15	No	-1.83418
Block 1.15 Block 2.7 FBgn0004878_MUT_INTRA_score_7.8_INR_kd_-21.4_MTEDPE_con_CGpal_score_10.1_TATA-box_INR_shift0_MTEDPE_shift0_CGpal_shift1_TATA-box_shift-1 Block 7.15	Yes	3.8799
Block 1.15 Block 2.7 FBgn0004878_MUT_INTRA_score_7.8_INR_kd_-21.4_MTEDPE_con_CGpal_score_10.1_TATA-box_INR_shift1_MTEDPE_shift0_CGpal_shift5_TATA-box_shift0 Block 7.15	No	-0.897005
Block 1.15 Block 2.7 FBgn0004878_MUT_INTRA_score_7.8_INR_kd_-21.4_MTEDPE_con_CGpal_score_10.1_TATA-box_INR_shift1_MTEDPE_shift0_CGpal_shift5_TATA-box_shift0 Block 7.15	Yes	4.23529
Block 1.15 Block 2.7 FBgn0004878_MUT_INTRA_score_7.8_INR_kd_-21.4_MTEDPE_kd_-22.4_CGpal_con_TATA-box_INR_shift0_MTEDPE_shift0_CGpal_shift0_TATA-box_shift0 Block 7.15	No	-1.96354
Block 1.15 Block 2.7 FBgn0004878_MUT_INTRA_score_7.8_INR_kd_-21.4_MTEDPE_kd_-22.4_CGpal_con_TATA-box_INR_shift0_MTEDPE_shift0_CGpal_shift0_TATA-box_shift0 Block 7.15	Yes	4.33705
Block 1.15 Block 2.7 FBgn0004878_MUT_INTRA_score_7.8_INR_kd_-21.4_MTEDPE_kd_-22.4_CGpal_nat_TATA-box_INR_shift1_MTEDPE_shift0_CGpal_shift0_TATA-box_shift-1 Block 7.15	No	-1.24739
Block 1.15 Block 2.7 FBgn0004878_MUT_INTRA_score_7.8_INR_kd_-21.4_MTEDPE_kd_-22.4_CGpal_nat_TATA-box_INR_shift1_MTEDPE_shift0_CGpal_shift0_TATA-box_shift-1 Block 7.15	Yes	3.18358
Block 1.15 Block 2.7 FBgn0004878_MUT_INTRA_score_7.8_INR_kd_-21.4_MTEDPE_nat_CGpal_con_TATA-box_INR_shift-1_MTEDPE_shift0_CGpal_shift0_TATA-box_shift0 Block 7.15	No	-1.63768
Block 1.15 Block 2.7 FBgn0004878_MUT_INTRA_score_7.8_INR_kd_-21.4_MTEDPE_nat_CGpal_con_TATA-box_INR_shift-1_MTEDPE_shift0_CGpal_shift0_TATA-box_shift0 Block 7.15	Yes	3.59725
Block 1.15 Block 2.7 FBgn0004878_MUT_INTRA_score_7.8_INR_kd_-21.4_MTEDPE_nat_CGpal_nat_TATA-box_INR_shift1_MTEDPE_shift0_CGpal_shift0_TATA-box_shift0 Block 7.15	No	-2.97622
Block 1.15 Block 2.7 FBgn0004878_MUT_INTRA_score_7.8_INR_kd_-21.4_MTEDPE_nat_CGpal_nat_TATA-box_INR_shift1_MTEDPE_shift0_CGpal_shift0_TATA-box_shift0 Block 7.15	Yes	1.79799
Block 1.15 Block 2.7 FBgn0004878_MUT_INTRA_score_7.8_INR_kd_-21.4_MTEDPE_nat_CGpal_nat_TATA-box_INR_shift1_MTEDPE_shift0_CGpal_shift5_TATA-box_shift0 Block 7.15	No	-1.14875
Block 1.15 Block 2.7 FBgn0004878_MUT_INTRA_score_7.8_INR_kd_-21.4_MTEDPE_nat_CGpal_nat_TATA-box_INR_shift1_MTEDPE_shift0_CGpal_shift5_TATA-box_shift0 Block 7.15	Yes	4.06893
Block 1.15 Block 2.7 FBgn0004878_MUT_INTRA_score_7.8_INR_kd_-21.4_MTEDPE_nat_CGpal_score_10.1_TATA-box_INR_shift0_MTEDPE_shift0_CGpal_shift0_TATA-box_shift0 Block 7.15	No	-1.67909
Block 1.15 Block 2.7 FBgn0004878_MUT_INTRA_score_7.8_INR_kd_-21.4_MTEDPE_nat_CGpal_score_10.1_TATA-box_INR_shift0_MTEDPE_shift0_CGpal_shift0_TATA-box_shift0 Block 7.15	Yes	3.64027
Block 1.15 Block 2.7 FBgn0004878_MUT_INTRA_score_7.8_INR_kd_-21.4_MTEDPE_score_15.1_CGpal_con_TATA-box_INR_shift1_MTEDPE_shift0_CGpal_shift0_TATA-box_shift0 Block 7.15	No	-1.07142
Block 1.15 Block 2.7 FBgn0004878_MUT_INTRA_score_7.8_INR_kd_-21.4_MTEDPE_score_15.1_CGpal_con_TATA-box_INR_shift1_MTEDPE_shift0_CGpal_shift0_TATA-box_shift0 Block 7.15	Yes	3.97375
Block 1.15 Block 2.7 FBgn0004878_MUT_INTRA_score_7.8_INR_kd_-21.4_MTEDPE_score_15.1_CGpal_kd_-13.3_TATA-box_INR_shift-1_MTEDPE_shift0_CGpal_shift1_TATA-box_shift0 Block 7.15	No	-2.98581
Block 1.15 Block 2.7 FBgn0004878_MUT_INTRA_score_7.8_INR_kd_-21.4_MTEDPE_score_15.1_CGpal_kd_-13.3_TATA-box_INR_shift-1_MTEDPE_shift0_CGpal_shift1_TATA-box_shift0 Block 7.15	Yes	2.11016
Block 1.15 Block 2.7 FBgn0004878_MUT_INTRA_score_7.8_INR_kd_-21.4_MTEDPE_score_15.1_CGpal_nat_TATA-box_INR_shift-1_MTEDPE_shift0_CGpal_shift5_TATA-box_shift0 Block 7.15	No	-3.03221
Block 1.15 Block 2.7 FBgn0004878_MUT_INTRA_score_7.8_INR_kd_-21.4_MTEDPE_score_15.1_CGpal_nat_TATA-box_INR_shift-1_MTEDPE_shift0_CGpal_shift5_TATA-box_shift0 Block 7.15	Yes	2.84305
Block 1.15 Block 2.7 FBgn0004878_MUT_INTRA_score_7.8_INR_kd_-21.4_MTEDPE_score_15.1_CGpal_nat_TATA-box_INR_shift0_MTEDPE_shift0_CGpal_shift0_TATA-box_shift-1 Block 7.15	No	-4.5476
Block 1.15 Block 2.7 FBgn0004878_MUT_INTRA_score_7.8_INR_kd_-21.4_MTEDPE_score_15.1_CGpal_nat_TATA-box_INR_shift0_MTEDPE_shift0_CGpal_shift0_TATA-box_shift-1 Block 7.15	Yes	1.74886
Block 1.15 Block 2.7 FBgn0004878_MUT_INTRA_score_7.8_INR_kd_-21.4_MTEDPE_score_15.1_CGpal_score_10.1_TATA-box_INR_shift0_MTEDPE_shift0_CGpal_shift1_TATA-box_shift-1 Block 7.15	No	-1.94612
Block 1.15 Block 2.7 FBgn0004878_MUT_INTRA_score_7.8_INR_kd_-21.4_MTEDPE_score_15.1_CGpal_score_10.1_TATA-box_INR_shift0_MTEDPE_shift0_CGpal_shift1_TATA-box_shift-1 Block 7.15	Yes	3.97259
Block 1.15 Block 2.7 FBgn0004878_MUT_INTRA_score_7.8_INR_kd_-21.4_MTEDPE_score_15.1_CGpal_score_10.1_TATA-box_INR_shift1_MTEDPE_shift0_CGpal_shift0_TATA-box_shift-1 Block 7.15	No	-2.43726
Block 1.15 Block 2.7 FBgn0004878_MUT_INTRA_score_7.8_INR_kd_-21.4_MTEDPE_score_15.1_CGpal_score_10.1_TATA-box_INR_shift1_MTEDPE_shift0_CGpal_shift0_TATA-box_shift-1 Block 7.15	Yes	3.21477
Block 1.15 Block 2.7 FBgn0004878_MUT_INTRA_score_7.8_INR_nat_MTEDPE_con_CGpal_con_TATA-box_INR_shift1_MTEDPE_shift-1_CGpal_shift0_TATA-box_shift-1 Block 7.15	No	-1.99499
Block 1.15 Block 2.7 FBgn0004878_MUT_INTRA_score_7.8_INR_nat_MTEDPE_con_CGpal_con_TATA-box_INR_shift1_MTEDPE_shift-1_CGpal_shift0_TATA-box_shift-1 Block 7.15	Yes	3.3015
Block 1.15 Block 2.7 FBgn0004878_MUT_INTRA_score_7.8_INR_nat_MTEDPE_con_CGpal_kd_-13.3_TATA-box_INR_shift-1_MTEDPE_shift-1_CGpal_shift5_TATA-box_shift0 Block 7.15	No	-1.16916
Block 1.15 Block 2.7 FBgn0004878_MUT_INTRA_score_7.8_INR_nat_MTEDPE_con_CGpal_kd_-13.3_TATA-box_INR_shift-1_MTEDPE_shift-1_CGpal_shift5_TATA-box_shift0 Block 7.15	Yes	3.79976
Block 1.15 Block 2.7 FBgn0004878_MUT_INTRA_score_7.8_INR_nat_MTEDPE_con_CGpal_kd_-13.3_TATA-box_INR_shift-1_MTEDPE_shift0_CGpal_shift1_TATA-box_shift0 Block 7.15	No	-5.43503
Block 1.15 Block 2.7 FBgn0004878_MUT_INTRA_score_7.8_INR_nat_MTEDPE_con_CGpal_kd_-13.3_TATA-box_INR_shift-1_MTEDPE_shift0_CGpal_shift1_TATA-box_shift0 Block 7.15	Yes	-0.121786
Block 1.15 Block 2.7 FBgn0004878_MUT_INTRA_score_7.8_INR_nat_MTEDPE_con_CGpal_kd_-13.3_TATA-box_INR_shift0_MTEDPE_shift-1_CGpal_shift0_TATA-box_shift0 Block 7.15	No	-5.22511
Block 1.15 Block 2.7 FBgn0004878_MUT_INTRA_score_7.8_INR_nat_MTEDPE_con_CGpal_kd_-13.3_TATA-box_INR_shift0_MTEDPE_shift-1_CGpal_shift0_TATA-box_shift0 Block 7.15	Yes	0.42417
Block 1.15 Block 2.7 FBgn0004878_MUT_INTRA_score_7.8_INR_nat_MTEDPE_con_CGpal_kd_-13.3_TATA-box_INR_shift1_MTEDPE_shift-1_CGpal_shift0_TATA-box_shift0 Block 7.15	No	-5.35024
Block 1.15 Block 2.7 FBgn0004878_MUT_INTRA_score_7.8_INR_nat_MTEDPE_con_CGpal_kd_-13.3_TATA-box_INR_shift1_MTEDPE_shift-1_CGpal_shift0_TATA-box_shift0 Block 7.15	Yes	-1.86162
Block 1.15 Block 2.7 FBgn0004878_MUT_INTRA_score_7.8_INR_nat_MTEDPE_con_CGpal_nat_TATA-box_INR_shift-1_MTEDPE_shift0_CGpal_shift1_TATA-box_shift-1 Block 7.15	No	-1.67963
Block 1.15 Block 2.7 FBgn0004878_MUT_INTRA_score_7.8_INR_nat_MTEDPE_con_CGpal_nat_TATA-box_INR_shift-1_MTEDPE_shift0_CGpal_shift1_TATA-box_shift-1 Block 7.15	Yes	2.99062
Block 1.15 Block 2.7 FBgn0004878_MUT_INTRA_score_7.8_INR_nat_MTEDPE_con_CGpal_nat_TATA-box_INR_shift0_MTEDPE_shift-1_CGpal_shift1_TATA-box_shift-1 Block 7.15	No	-2.20253
Block 1.15 Block 2.7 FBgn0004878_MUT_INTRA_score_7.8_INR_nat_MTEDPE_con_CGpal_nat_TATA-box_INR_shift0_MTEDPE_shift-1_CGpal_shift1_TATA-box_shift-1 Block 7.15	Yes	3.16227
Block 1.15 Block 2.7 FBgn0004878_MUT_INTRA_score_7.8_INR_nat_MTEDPE_con_CGpal_nat_TATA-box_INR_shift0_MTEDPE_shift1_CGpal_shift1_TATA-box_shift-1 Block 7.15	No	-2.78911
Block 1.15 Block 2.7 FBgn0004878_MUT_INTRA_score_7.8_INR_nat_MTEDPE_con_CGpal_nat_TATA-box_INR_shift0_MTEDPE_shift1_CGpal_shift1_TATA-box_shift-1 Block 7.15	Yes	2.16912
Block 1.15 Block 2.7 FBgn0004878_MUT_INTRA_score_7.8_INR_nat_MTEDPE_con_CGpal_nat_TATA-box_INR_shift1_MTEDPE_shift-1_CGpal_shift1_TATA-box_shift0 Block 7.15	No	-4.00089
Block 1.15 Block 2.7 FBgn0004878_MUT_INTRA_score_7.8_INR_nat_MTEDPE_con_CGpal_nat_TATA-box_INR_shift1_MTEDPE_shift-1_CGpal_shift1_TATA-box_shift0 Block 7.15	Yes	-0.755973
Block 1.15 Block 2.7 FBgn0004878_MUT_INTRA_score_7.8_INR_nat_MTEDPE_con_CGpal_nat_TATA-box_INR_shift1_MTEDPE_shift0_CGpal_shift1_TATA-box_shift-1 Block 7.15	No	-1.241
Block 1.15 Block 2.7 FBgn0004878_MUT_INTRA_score_7.8_INR_nat_MTEDPE_con_CGpal_nat_TATA-box_INR_shift1_MTEDPE_shift0_CGpal_shift1_TATA-box_shift-1 Block 7.15	Yes	3.55719
Block 1.15 Block 2.7 FBgn0004878_MUT_INTRA_score_7.8_INR_nat_MTEDPE_con_CGpal_score_10.1_TATA-box_INR_shift-1_MTEDPE_shift0_CGpal_shift5_TATA-box_shift0 Block 7.15	No	-0.0218642
Block 1.15 Block 2.7 FBgn0004878_MUT_INTRA_score_7.8_INR_nat_MTEDPE_con_CGpal_score_10.1_TATA-box_INR_shift-1_MTEDPE_shift0_CGpal_shift5_TATA-box_shift0 Block 7.15	Yes	4.88592
Block 1.15 Block 2.7 FBgn0004878_MUT_INTRA_score_7.8_INR_nat_MTEDPE_con_CGpal_score_10.1_TATA-box_INR_shift0_MTEDPE_shift-1_CGpal_shift0_TATA-box_shift0 Block 7.15	No	0.987623
Block 1.15 Block 2.7 FBgn0004878_MUT_INTRA_score_7.8_INR_nat_MTEDPE_con_CGpal_score_10.1_TATA-box_INR_shift0_MTEDPE_shift-1_CGpal_shift0_TATA-box_shift0 Block 7.15	Yes	5.28362
Block 1.15 Block 2.7 FBgn0004878_MUT_INTRA_score_7.8_INR_nat_MTEDPE_con_CGpal_score_10.1_TATA-box_INR_shift0_MTEDPE_shift-1_CGpal_shift5_TATA-box_shift-1 Block 7.15	No	-0.798545
Block 1.15 Block 2.7 FBgn0004878_MUT_INTRA_score_7.8_INR_nat_MTEDPE_con_CGpal_score_10.1_TATA-box_INR_shift0_MTEDPE_shift-1_CGpal_shift5_TATA-box_shift-1 Block 7.15	Yes	4.41281
Block 1.15 Block 2.7 FBgn0004878_MUT_INTRA_score_7.8_INR_nat_MTEDPE_con_CGpal_score_10.1_TATA-box_INR_shift0_MTEDPE_shift0_CGpal_shift1_TATA-box_shift0 Block 7.15	No	2.18235
Block 1.15 Block 2.7 FBgn0004878_MUT_INTRA_score_7.8_INR_nat_MTEDPE_con_CGpal_score_10.1_TATA-box_INR_shift0_MTEDPE_shift0_CGpal_shift1_TATA-box_shift0 Block 7.15	Yes	6.06654
Block 1.15 Block 2.7 FBgn0004878_MUT_INTRA_score_7.8_INR_nat_MTEDPE_con_CGpal_score_10.1_TATA-box_INR_shift1_MTEDPE_shift0_CGpal_shift1_TATA-box_shift-1 Block 7.15	No	0.850454
Block 1.15 Block 2.7 FBgn0004878_MUT_INTRA_score_7.8_INR_nat_MTEDPE_con_CGpal_score_10.1_TATA-box_INR_shift1_MTEDPE_shift0_CGpal_shift1_TATA-box_shift-1 Block 7.15	Yes	5.51104
Block 1.15 Block 2.7 FBgn0004878_MUT_INTRA_score_7.8_INR_nat_MTEDPE_con_CGpal_score_10.1_TATA-box_INR_shift1_MTEDPE_shift0_CGpal_shift5_TATA-box_shift-1 Block 7.15	No	0.68168
Block 1.15 Block 2.7 FBgn0004878_MUT_INTRA_score_7.8_INR_nat_MTEDPE_con_CGpal_score_10.1_TATA-box_INR_shift1_MTEDPE_shift0_CGpal_shift5_TATA-box_shift-1 Block 7.15	Yes	5.7883
Block 1.15 Block 2.7 FBgn0004878_MUT_INTRA_score_7.8_INR_nat_MTEDPE_con_CGpal_score_10.1_TATA-box_INR_shift1_MTEDPE_shift1_CGpal_shift5_TATA-box_shift0 Block 7.15	No	1.96698
Block 1.15 Block 2.7 FBgn0004878_MUT_INTRA_score_7.8_INR_nat_MTEDPE_con_CGpal_score_10.1_TATA-box_INR_shift1_MTEDPE_shift1_CGpal_shift5_TATA-box_shift0 Block 7.15	Yes	6.28733
Block 1.15 Block 2.7 FBgn0004878_MUT_INTRA_score_7.8_INR_nat_MTEDPE_kd_-22.4_CGpal_nat_TATA-box_INR_shift-1_MTEDPE_shift0_CGpal_shift0_TATA-box_shift0 Block 7.15	No	-2.29793
Block 1.15 Block 2.7 FBgn0004878_MUT_INTRA_score_7.8_INR_nat_MTEDPE_kd_-22.4_CGpal_nat_TATA-box_INR_shift-1_MTEDPE_shift0_CGpal_shift0_TATA-box_shift0 Block 7.15	Yes	2.49462
Block 1.15 Block 2.7 FBgn0004878_MUT_INTRA_score_7.8_INR_nat_MTEDPE_kd_-22.4_CGpal_nat_TATA-box_INR_shift1_MTEDPE_shift-1_CGpal_shift0_TATA-box_shift0 Block 7.15	No	-2.3872
Block 1.15 Block 2.7 FBgn0004878_MUT_INTRA_score_7.8_INR_nat_MTEDPE_kd_-22.4_CGpal_nat_TATA-box_INR_shift1_MTEDPE_shift-1_CGpal_shift0_TATA-box_shift0 Block 7.15	Yes	1.93604
Block 1.15 Block 2.7 FBgn0004878_MUT_INTRA_score_7.8_INR_nat_MTEDPE_kd_-22.4_CGpal_score_10.1_TATA-box_INR_shift0_MTEDPE_shift-1_CGpal_shift0_TATA-box_shift0 Block 7.15	No	-0.314191
Block 1.15 Block 2.7 FBgn0004878_MUT_INTRA_score_7.8_INR_nat_MTEDPE_kd_-22.4_CGpal_score_10.1_TATA-box_INR_shift0_MTEDPE_shift-1_CGpal_shift0_TATA-box_shift0 Block 7.15	Yes	4.99356
Block 1.15 Block 2.7 FBgn0004878_MUT_INTRA_score_7.8_INR_nat_MTEDPE_kd_-22.4_CGpal_score_10.1_TATA-box_INR_shift0_MTEDPE_shift0_CGpal_shift0_TATA-box_shift-1 Block 7.15	No	1.3533
Block 1.15 Block 2.7 FBgn0004878_MUT_INTRA_score_7.8_INR_nat_MTEDPE_kd_-22.4_CGpal_score_10.1_TATA-box_INR_shift0_MTEDPE_shift0_CGpal_shift0_TATA-box_shift-1 Block 7.15	Yes	6.32675
Block 1.15 Block 2.7 FBgn0004878_MUT_INTRA_score_7.8_INR_nat_MTEDPE_kd_-22.4_CGpal_score_10.1_TATA-box_INR_shift1_MTEDPE_shift1_CGpal_shift0_TATA-box_shift0 Block 7.15	No	1.34715
Block 1.15 Block 2.7 FBgn0004878_MUT_INTRA_score_7.8_INR_nat_MTEDPE_kd_-22.4_CGpal_score_10.1_TATA-box_INR_shift1_MTEDPE_shift1_CGpal_shift0_TATA-box_shift0 Block 7.15	Yes	5.80884
Block 1.15 Block 2.7 FBgn0004878_MUT_INTRA_score_7.8_INR_nat_MTEDPE_nat_CGpal_con_TATA-box_INR_shift0_MTEDPE_shift0_CGpal_shift1_TATA-box_shift-1 Block 7.15	No	1.67394
Block 1.15 Block 2.7 FBgn0004878_MUT_INTRA_score_7.8_INR_nat_MTEDPE_nat_CGpal_con_TATA-box_INR_shift0_MTEDPE_shift0_CGpal_shift1_TATA-box_shift-1 Block 7.15	Yes	6.19997
Block 1.15 Block 2.7 FBgn0004878_MUT_INTRA_score_7.8_INR_nat_MTEDPE_nat_CGpal_con_TATA-box_INR_shift0_MTEDPE_shift1_CGpal_shift0_TATA-box_shift-1 Block 7.15	No	-1.47771
Block 1.15 Block 2.7 FBgn0004878_MUT_INTRA_score_7.8_INR_nat_MTEDPE_nat_CGpal_con_TATA-box_INR_shift0_MTEDPE_shift1_CGpal_shift0_TATA-box_shift-1 Block 7.15	Yes	4.27384
Block 1.15 Block 2.7 FBgn0004878_MUT_INTRA_score_7.8_INR_nat_MTEDPE_nat_CGpal_con_TATA-box_INR_shift0_MTEDPE_shift1_CGpal_shift0_TATA-box_shift0 Block 7.15	No	-0.964174
Block 1.15 Block 2.7 FBgn0004878_MUT_INTRA_score_7.8_INR_nat_MTEDPE_nat_CGpal_con_TATA-box_INR_shift0_MTEDPE_shift1_CGpal_shift0_TATA-box_shift0 Block 7.15	Yes	3.97585
Block 1.15 Block 2.7 FBgn0004878_MUT_INTRA_score_7.8_INR_nat_MTEDPE_nat_CGpal_con_TATA-box_INR_shift1_MTEDPE_shift-1_CGpal_shift1_TATA-box_shift-1 Block 7.15	No	-2.8971
Block 1.15 Block 2.7 FBgn0004878_MUT_INTRA_score_7.8_INR_nat_MTEDPE_nat_CGpal_con_TATA-box_INR_shift1_MTEDPE_shift-1_CGpal_shift1_TATA-box_shift-1 Block 7.15	Yes	2.19407
Block 1.15 Block 2.7 FBgn0004878_MUT_INTRA_score_7.8_INR_nat_MTEDPE_nat_CGpal_kd_-13.3_TATA-box_INR_shift-1_MTEDPE_shift0_CGpal_shift0_TATA-box_shift0 Block 7.15	No	-5.47955
Block 1.15 Block 2.7 FBgn0004878_MUT_INTRA_score_7.8_INR_nat_MTEDPE_nat_CGpal_kd_-13.3_TATA-box_INR_shift-1_MTEDPE_shift0_CGpal_shift0_TATA-box_shift0 Block 7.15	Yes	-0.726538
Block 1.15 Block 2.7 FBgn0004878_MUT_INTRA_score_7.8_INR_nat_MTEDPE_nat_CGpal_nat_TATA-box_INR_shift1_MTEDPE_shift1_CGpal_shift0_TATA-box_shift0 Block 7.15	No	0.33381
Block 1.15 Block 2.7 FBgn0004878_MUT_INTRA_score_7.8_INR_nat_MTEDPE_nat_CGpal_nat_TATA-box_INR_shift1_MTEDPE_shift1_CGpal_shift0_TATA-box_shift0 Block 7.15	Yes	4.74814
Block 1.15 Block 2.7 FBgn0004878_MUT_INTRA_score_7.8_INR_nat_MTEDPE_nat_CGpal_score_10.1_TATA-box_INR_shift0_MTEDPE_shift0_CGpal_shift1_TATA-box_shift-1 Block 7.15	No	1.61961
Block 1.15 Block 2.7 FBgn0004878_MUT_INTRA_score_7.8_INR_nat_MTEDPE_nat_CGpal_score_10.1_TATA-box_INR_shift0_MTEDPE_shift0_CGpal_shift1_TATA-box_shift-1 Block 7.15	Yes	6.53602
Block 1.15 Block 2.7 FBgn0004878_MUT_INTRA_score_7.8_INR_nat_MTEDPE_nat_CGpal_score_10.1_TATA-box_INR_shift0_MTEDPE_shift1_CGpal_shift0_TATA-box_shift-1 Block 7.15	No	-1.79834
Block 1.15 Block 2.7 FBgn0004878_MUT_INTRA_score_7.8_INR_nat_MTEDPE_nat_CGpal_score_10.1_TATA-box_INR_shift0_MTEDPE_shift1_CGpal_shift0_TATA-box_shift-1 Block 7.15	Yes	3.31096
Block 1.15 Block 2.7 FBgn0004878_MUT_INTRA_score_7.8_INR_nat_MTEDPE_nat_CGpal_score_10.1_TATA-box_INR_shift1_MTEDPE_shift1_CGpal_shift5_TATA-box_shift-1 Block 7.15	No	1.6091
Block 1.15 Block 2.7 FBgn0004878_MUT_INTRA_score_7.8_INR_nat_MTEDPE_nat_CGpal_score_10.1_TATA-box_INR_shift1_MTEDPE_shift1_CGpal_shift5_TATA-box_shift-1 Block 7.15	Yes	6.22635
Block 1.15 Block 2.7 FBgn0004878_MUT_INTRA_score_7.8_INR_nat_MTEDPE_score_15.1_CGpal_con_TATA-box_INR_shift0_MTEDPE_shift1_CGpal_shift0_TATA-box_shift-1 Block 7.15	No	-0.714277
Block 1.15 Block 2.7 FBgn0004878_MUT_INTRA_score_7.8_INR_nat_MTEDPE_score_15.1_CGpal_con_TATA-box_INR_shift0_MTEDPE_shift1_CGpal_shift0_TATA-box_shift-1 Block 7.15	Yes	4.27024
Block 1.15 Block 2.7 FBgn0004878_MUT_INTRA_score_7.8_INR_nat_MTEDPE_score_15.1_CGpal_kd_-13.3_TATA-box_INR_shift0_MTEDPE_shift0_CGpal_shift0_TATA-box_shift0 Block 7.15	No	-1.51492
Block 1.15 Block 2.7 FBgn0004878_MUT_INTRA_score_7.8_INR_nat_MTEDPE_score_15.1_CGpal_kd_-13.3_TATA-box_INR_shift0_MTEDPE_shift0_CGpal_shift0_TATA-box_shift0 Block 7.15	Yes	3.92709
Block 1.15 Block 2.7 FBgn0004878_MUT_INTRA_score_7.8_INR_nat_MTEDPE_score_15.1_CGpal_kd_-13.3_TATA-box_INR_shift0_MTEDPE_shift0_CGpal_shift1_TATA-box_shift0 Block 7.15	No	-1.18662
Block 1.15 Block 2.7 FBgn0004878_MUT_INTRA_score_7.8_INR_nat_MTEDPE_score_15.1_CGpal_kd_-13.3_TATA-box_INR_shift0_MTEDPE_shift0_CGpal_shift1_TATA-box_shift0 Block 7.15	Yes	4.10554
Block 1.15 Block 2.7 FBgn0004878_MUT_INTRA_score_7.8_INR_nat_MTEDPE_score_15.1_CGpal_kd_-13.3_TATA-box_INR_shift1_MTEDPE_shift-1_CGpal_shift0_TATA-box_shift0 Block 7.15	No	-5.34774
Block 1.15 Block 2.7 FBgn0004878_MUT_INTRA_score_7.8_INR_nat_MTEDPE_score_15.1_CGpal_kd_-13.3_TATA-box_INR_shift1_MTEDPE_shift-1_CGpal_shift0_TATA-box_shift0 Block 7.15	Yes	-2.17774
Block 1.15 Block 2.7 FBgn0004878_MUT_INTRA_score_7.8_INR_nat_MTEDPE_score_15.1_CGpal_kd_-13.3_TATA-box_INR_shift1_MTEDPE_shift-1_CGpal_shift5_TATA-box_shift0 Block 7.15	No	-4.93538
Block 1.15 Block 2.7 FBgn0004878_MUT_INTRA_score_7.8_INR_nat_MTEDPE_score_15.1_CGpal_kd_-13.3_TATA-box_INR_shift1_MTEDPE_shift-1_CGpal_shift5_TATA-box_shift0 Block 7.15	Yes	-2.66277
Block 1.15 Block 2.7 FBgn0004878_MUT_INTRA_score_7.8_INR_nat_MTEDPE_score_15.1_CGpal_nat_TATA-box_INR_shift-1_MTEDPE_shift0_CGpal_shift5_TATA-box_shift0 Block 7.15	No	-1.32921
Block 1.15 Block 2.7 FBgn0004878_MUT_INTRA_score_7.8_INR_nat_MTEDPE_score_15.1_CGpal_nat_TATA-box_INR_shift-1_MTEDPE_shift0_CGpal_shift5_TATA-box_shift0 Block 7.15	Yes	2.20552
Block 1.15 Block 2.7 FBgn0004878_MUT_INTRA_score_7.8_INR_nat_MTEDPE_score_15.1_CGpal_nat_TATA-box_INR_shift-1_MTEDPE_shift1_CGpal_shift0_TATA-box_shift0 Block 7.15	No	-1.65989
Block 1.15 Block 2.7 FBgn0004878_MUT_INTRA_score_7.8_INR_nat_MTEDPE_score_15.1_CGpal_nat_TATA-box_INR_shift-1_MTEDPE_shift1_CGpal_shift0_TATA-box_shift0 Block 7.15	Yes	3.25243
Block 1.15 Block 2.7 FBgn0004878_MUT_INTRA_score_7.8_INR_nat_MTEDPE_score_15.1_CGpal_nat_TATA-box_INR_shift-1_MTEDPE_shift1_CGpal_shift1_TATA-box_shift0 Block 7.15	No	-3.01952
Block 1.15 Block 2.7 FBgn0004878_MUT_INTRA_score_7.8_INR_nat_MTEDPE_score_15.1_CGpal_nat_TATA-box_INR_shift-1_MTEDPE_shift1_CGpal_shift1_TATA-box_shift0 Block 7.15	Yes	1.60587
Block 1.15 Block 2.7 FBgn0004878_MUT_INTRA_score_7.8_INR_nat_MTEDPE_score_15.1_CGpal_nat_TATA-box_INR_shift-1_MTEDPE_shift1_CGpal_shift5_TATA-box_shift0 Block 7.15	No	-3.89517
Block 1.15 Block 2.7 FBgn0004878_MUT_INTRA_score_7.8_INR_nat_MTEDPE_score_15.1_CGpal_nat_TATA-box_INR_shift-1_MTEDPE_shift1_CGpal_shift5_TATA-box_shift0 Block 7.15	Yes	-0.261786
Block 1.15 Block 2.7 FBgn0004878_MUT_INTRA_score_7.8_INR_nat_MTEDPE_score_15.1_CGpal_nat_TATA-box_INR_shift0_MTEDPE_shift0_CGpal_shift0_TATA-box_shift0 Block 7.15	No	0.843952
Block 1.15 Block 2.7 FBgn0004878_MUT_INTRA_score_7.8_INR_nat_MTEDPE_score_15.1_CGpal_nat_TATA-box_INR_shift0_MTEDPE_shift0_CGpal_shift0_TATA-box_shift0 Block 7.15	Yes	5.58726
Block 1.15 Block 2.7 FBgn0004878_MUT_INTRA_score_7.8_INR_nat_MTEDPE_score_15.1_CGpal_nat_TATA-box_INR_shift0_MTEDPE_shift0_CGpal_shift1_TATA-box_shift-1 Block 7.15	No	0.715708
Block 1.15 Block 2.7 FBgn0004878_MUT_INTRA_score_7.8_INR_nat_MTEDPE_score_15.1_CGpal_nat_TATA-box_INR_shift0_MTEDPE_shift0_CGpal_shift1_TATA-box_shift-1 Block 7.15	Yes	5.63178
Block 1.15 Block 2.7 FBgn0004878_MUT_INTRA_score_7.8_INR_nat_MTEDPE_score_15.1_CGpal_nat_TATA-box_INR_shift0_MTEDPE_shift1_CGpal_shift1_TATA-box_shift0 Block 7.15	No	-1.76137
Block 1.15 Block 2.7 FBgn0004878_MUT_INTRA_score_7.8_INR_nat_MTEDPE_score_15.1_CGpal_nat_TATA-box_INR_shift0_MTEDPE_shift1_CGpal_shift1_TATA-box_shift0 Block 7.15	Yes	2.51224
Block 1.15 Block 2.7 FBgn0004878_MUT_INTRA_score_7.8_INR_nat_MTEDPE_score_15.1_CGpal_nat_TATA-box_INR_shift1_MTEDPE_shift-1_CGpal_shift5_TATA-box_shift0 Block 7.15	No	-4.19883
Block 1.15 Block 2.7 FBgn0004878_MUT_INTRA_score_7.8_INR_nat_MTEDPE_score_15.1_CGpal_nat_TATA-box_INR_shift1_MTEDPE_shift-1_CGpal_shift5_TATA-box_shift0 Block 7.15	Yes	-0.668513
Block 1.15 Block 2.7 FBgn0004878_MUT_INTRA_score_7.8_INR_nat_MTEDPE_score_15.1_CGpal_score_10.1_TATA-box_INR_shift-1_MTEDPE_shift-1_CGpal_shift0_TATA-box_shift-1 Block 7.15	No	0.647728
Block 1.15 Block 2.7 FBgn0004878_MUT_INTRA_score_7.8_INR_nat_MTEDPE_score_15.1_CGpal_score_10.1_TATA-box_INR_shift-1_MTEDPE_shift-1_CGpal_shift0_TATA-box_shift-1 Block 7.15	Yes	5.38365
Block 1.15 Block 2.7 FBgn0004878_MUT_INTRA_score_7.8_INR_nat_MTEDPE_score_15.1_CGpal_score_10.1_TATA-box_INR_shift0_MTEDPE_shift-1_CGpal_shift5_TATA-box_shift0 Block 7.15	No	-0.109951
Block 1.15 Block 2.7 FBgn0004878_MUT_INTRA_score_7.8_INR_nat_MTEDPE_score_15.1_CGpal_score_10.1_TATA-box_INR_shift0_MTEDPE_shift-1_CGpal_shift5_TATA-box_shift0 Block 7.15	Yes	4.80307
Block 1.15 Block 2.7 FBgn0004878_MUT_INTRA_score_7.8_INR_nat_MTEDPE_score_15.1_CGpal_score_10.1_TATA-box_INR_shift0_MTEDPE_shift1_CGpal_shift1_TATA-box_shift-1 Block 7.15	No	-0.860466
Block 1.15 Block 2.7 FBgn0004878_MUT_INTRA_score_7.8_INR_nat_MTEDPE_score_15.1_CGpal_score_10.1_TATA-box_INR_shift0_MTEDPE_shift1_CGpal_shift1_TATA-box_shift-1 Block 7.15	Yes	4.33377
Block 1.15 Block 2.7 FBgn0004878_MUT_INTRA_score_7.8_INR_nat_MTEDPE_score_15.1_CGpal_score_10.1_TATA-box_INR_shift1_MTEDPE_shift-1_CGpal_shift0_TATA-box_shift0 Block 7.15	No	-2.5665
Block 1.15 Block 2.7 FBgn0004878_MUT_INTRA_score_7.8_INR_nat_MTEDPE_score_15.1_CGpal_score_10.1_TATA-box_INR_shift1_MTEDPE_shift-1_CGpal_shift0_TATA-box_shift0 Block 7.15	Yes	1.78414
Block 1.15 Block 2.7 FBgn0004878_MUT_INTRA_score_7.8_INR_nat_MTEDPE_score_15.1_CGpal_score_10.1_TATA-box_INR_shift1_MTEDPE_shift-1_CGpal_shift5_TATA-box_shift-1 Block 7.15	No	-2.75682
Block 1.15 Block 2.7 FBgn0004878_MUT_INTRA_score_7.8_INR_nat_MTEDPE_score_15.1_CGpal_score_10.1_TATA-box_INR_shift1_MTEDPE_shift-1_CGpal_shift5_TATA-box_shift-1 Block 7.15	Yes	2.6072
Block 1.15 Block 2.7 FBgn0004878_MUT_INTRA_score_7.8_INR_nat_MTEDPE_score_15.1_CGpal_score_10.1_TATA-box_INR_shift1_MTEDPE_shift0_CGpal_shift5_TATA-box_shift-1 Block 7.15	No	0.578079
Block 1.15 Block 2.7 FBgn0004878_MUT_INTRA_score_7.8_INR_nat_MTEDPE_score_15.1_CGpal_score_10.1_TATA-box_INR_shift1_MTEDPE_shift0_CGpal_shift5_TATA-box_shift-1 Block 7.15	Yes	5.25869
Block 1.15 Block 2.7 FBgn0004878_MUT_INTRA_score_7.8_INR_score_12.3_MTEDPE_con_CGpal_con_TATA-box_INR_shift-1_MTEDPE_shift-1_CGpal_shift0_TATA-box_shift-1 Block 7.15	No	0.889808
Block 1.15 Block 2.7 FBgn0004878_MUT_INTRA_score_7.8_INR_score_12.3_MTEDPE_con_CGpal_con_TATA-box_INR_shift-1_MTEDPE_shift-1_CGpal_shift0_TATA-box_shift-1 Block 7.15	Yes	5.56211
Block 1.15 Block 2.7 FBgn0004878_MUT_INTRA_score_7.8_INR_score_12.3_MTEDPE_con_CGpal_con_TATA-box_INR_shift-1_MTEDPE_shift0_CGpal_shift5_TATA-box_shift0 Block 7.15	No	-0.882302
Block 1.15 Block 2.7 FBgn0004878_MUT_INTRA_score_7.8_INR_score_12.3_MTEDPE_con_CGpal_con_TATA-box_INR_shift-1_MTEDPE_shift0_CGpal_shift5_TATA-box_shift0 Block 7.15	Yes	3.64402
Block 1.15 Block 2.7 FBgn0004878_MUT_INTRA_score_7.8_INR_score_12.3_MTEDPE_con_CGpal_con_TATA-box_INR_shift1_MTEDPE_shift-1_CGpal_shift0_TATA-box_shift-1 Block 7.15	No	-0.845327
Block 1.15 Block 2.7 FBgn0004878_MUT_INTRA_score_7.8_INR_score_12.3_MTEDPE_con_CGpal_con_TATA-box_INR_shift1_MTEDPE_shift-1_CGpal_shift0_TATA-box_shift-1 Block 7.15	Yes	4.51847
Block 1.15 Block 2.7 FBgn0004878_MUT_INTRA_score_7.8_INR_score_12.3_MTEDPE_con_CGpal_kd_-13.3_TATA-box_INR_shift0_MTEDPE_shift1_CGpal_shift0_TATA-box_shift0 Block 7.15	No	-5.76781
Block 1.15 Block 2.7 FBgn0004878_MUT_INTRA_score_7.8_INR_score_12.3_MTEDPE_con_CGpal_kd_-13.3_TATA-box_INR_shift0_MTEDPE_shift1_CGpal_shift0_TATA-box_shift0 Block 7.15	Yes	-0.0931783
Block 1.15 Block 2.7 FBgn0004878_MUT_INTRA_score_7.8_INR_score_12.3_MTEDPE_con_CGpal_nat_TATA-box_INR_shift-1_MTEDPE_shift1_CGpal_shift1_TATA-box_shift0 Block 7.15	No	-0.432033
Block 1.15 Block 2.7 FBgn0004878_MUT_INTRA_score_7.8_INR_score_12.3_MTEDPE_con_CGpal_nat_TATA-box_INR_shift-1_MTEDPE_shift1_CGpal_shift1_TATA-box_shift0 Block 7.15	Yes	2.14661
Block 1.15 Block 2.7 FBgn0004878_MUT_INTRA_score_7.8_INR_score_12.3_MTEDPE_con_CGpal_nat_TATA-box_INR_shift1_MTEDPE_shift0_CGpal_shift0_TATA-box_shift-1 Block 7.15	No	-3.95836
Block 1.15 Block 2.7 FBgn0004878_MUT_INTRA_score_7.8_INR_score_12.3_MTEDPE_con_CGpal_nat_TATA-box_INR_shift1_MTEDPE_shift0_CGpal_shift0_TATA-box_shift-1 Block 7.15	Yes	0.605015
Block 1.15 Block 2.7 FBgn0004878_MUT_INTRA_score_7.8_INR_score_12.3_MTEDPE_con_CGpal_score_10.1_TATA-box_INR_shift1_MTEDPE_shift-1_CGpal_shift1_TATA-box_shift-1 Block 7.15	No	-1.01567
Block 1.15 Block 2.7 FBgn0004878_MUT_INTRA_score_7.8_INR_score_12.3_MTEDPE_con_CGpal_score_10.1_TATA-box_INR_shift1_MTEDPE_shift-1_CGpal_shift1_TATA-box_shift-1 Block 7.15	Yes	4.07203
Block 1.15 Block 2.7 FBgn0004878_MUT_INTRA_score_7.8_INR_score_12.3_MTEDPE_con_CGpal_score_10.1_TATA-box_INR_shift1_MTEDPE_shift0_CGpal_shift0_TATA-box_shift0 Block 7.15	No	-0.183703
Block 1.15 Block 2.7 FBgn0004878_MUT_INTRA_score_7.8_INR_score_12.3_MTEDPE_con_CGpal_score_10.1_TATA-box_INR_shift1_MTEDPE_shift0_CGpal_shift0_TATA-box_shift0 Block 7.15	Yes	3.96445
Block 1.15 Block 2.7 FBgn0004878_MUT_INTRA_score_7.8_INR_score_12.3_MTEDPE_kd_-22.4_CGpal_con_TATA-box_INR_shift1_MTEDPE_shift0_CGpal_shift0_TATA-box_shift0 Block 7.15	No	-0.536909
Block 1.15 Block 2.7 FBgn0004878_MUT_INTRA_score_7.8_INR_score_12.3_MTEDPE_kd_-22.4_CGpal_con_TATA-box_INR_shift1_MTEDPE_shift0_CGpal_shift0_TATA-box_shift0 Block 7.15	Yes	4.71374
Block 1.15 Block 2.7 FBgn0004878_MUT_INTRA_score_7.8_INR_score_12.3_MTEDPE_kd_-22.4_CGpal_nat_TATA-box_INR_shift-1_MTEDPE_shift1_CGpal_shift0_TATA-box_shift-1 Block 7.15	No	-1.81917
Block 1.15 Block 2.7 FBgn0004878_MUT_INTRA_score_7.8_INR_score_12.3_MTEDPE_kd_-22.4_CGpal_nat_TATA-box_INR_shift-1_MTEDPE_shift1_CGpal_shift0_TATA-box_shift-1 Block 7.15	Yes	2.52068
Block 1.15 Block 2.7 FBgn0004878_MUT_INTRA_score_7.8_INR_score_12.3_MTEDPE_kd_-22.4_CGpal_score_10.1_TATA-box_INR_shift0_MTEDPE_shift1_CGpal_shift0_TATA-box_shift-1 Block 7.15	No	-0.908521
Block 1.15 Block 2.7 FBgn0004878_MUT_INTRA_score_7.8_INR_score_12.3_MTEDPE_kd_-22.4_CGpal_score_10.1_TATA-box_INR_shift0_MTEDPE_shift1_CGpal_shift0_TATA-box_shift-1 Block 7.15	Yes	4.36254
Block 1.15 Block 2.7 FBgn0004878_MUT_INTRA_score_7.8_INR_score_12.3_MTEDPE_nat_CGpal_con_TATA-box_INR_shift0_MTEDPE_shift0_CGpal_shift0_TATA-box_shift-1 Block 7.15	No	-0.62598
Block 1.15 Block 2.7 FBgn0004878_MUT_INTRA_score_7.8_INR_score_12.3_MTEDPE_nat_CGpal_con_TATA-box_INR_shift0_MTEDPE_shift0_CGpal_shift0_TATA-box_shift-1 Block 7.15	Yes	4.51006
Block 1.15 Block 2.7 FBgn0004878_MUT_INTRA_score_7.8_INR_score_12.3_MTEDPE_nat_CGpal_con_TATA-box_INR_shift0_MTEDPE_shift0_CGpal_shift5_TATA-box_shift0 Block 7.15	No	0.385782
Block 1.15 Block 2.7 FBgn0004878_MUT_INTRA_score_7.8_INR_score_12.3_MTEDPE_nat_CGpal_con_TATA-box_INR_shift0_MTEDPE_shift0_CGpal_shift5_TATA-box_shift0 Block 7.15	Yes	5.01858
Block 1.15 Block 2.7 FBgn0004878_MUT_INTRA_score_7.8_INR_score_12.3_MTEDPE_nat_CGpal_kd_-13.3_TATA-box_INR_shift0_MTEDPE_shift0_CGpal_shift0_TATA-box_shift0 Block 7.15	No	-2.80467
Block 1.15 Block 2.7 FBgn0004878_MUT_INTRA_score_7.8_INR_score_12.3_MTEDPE_nat_CGpal_kd_-13.3_TATA-box_INR_shift0_MTEDPE_shift0_CGpal_shift0_TATA-box_shift0 Block 7.15	Yes	1.32616
Block 1.15 Block 2.7 FBgn0004878_MUT_INTRA_score_7.8_INR_score_12.3_MTEDPE_nat_CGpal_kd_-13.3_TATA-box_INR_shift0_MTEDPE_shift1_CGpal_shift0_TATA-box_shift0 Block 7.15	No	-5.08861
Block 1.15 Block 2.7 FBgn0004878_MUT_INTRA_score_7.8_INR_score_12.3_MTEDPE_nat_CGpal_kd_-13.3_TATA-box_INR_shift0_MTEDPE_shift1_CGpal_shift0_TATA-box_shift0 Block 7.15	Yes	-0.399175
Block 1.15 Block 2.7 FBgn0004878_MUT_INTRA_score_7.8_INR_score_12.3_MTEDPE_nat_CGpal_nat_TATA-box_INR_shift0_MTEDPE_shift1_CGpal_shift1_TATA-box_shift-1 Block 7.15	No	-3.12658
Block 1.15 Block 2.7 FBgn0004878_MUT_INTRA_score_7.8_INR_score_12.3_MTEDPE_nat_CGpal_nat_TATA-box_INR_shift0_MTEDPE_shift1_CGpal_shift1_TATA-box_shift-1 Block 7.15	Yes	1.09504
Block 1.15 Block 2.7 FBgn0004878_MUT_INTRA_score_7.8_INR_score_12.3_MTEDPE_nat_CGpal_nat_TATA-box_INR_shift0_MTEDPE_shift1_CGpal_shift5_TATA-box_shift-1 Block 7.15	No	-2.59102
Block 1.15 Block 2.7 FBgn0004878_MUT_INTRA_score_7.8_INR_score_12.3_MTEDPE_nat_CGpal_nat_TATA-box_INR_shift0_MTEDPE_shift1_CGpal_shift5_TATA-box_shift-1 Block 7.15	Yes	1.17807
Block 1.15 Block 2.7 FBgn0004878_MUT_INTRA_score_7.8_INR_score_12.3_MTEDPE_nat_CGpal_nat_TATA-box_INR_shift1_MTEDPE_shift1_CGpal_shift5_TATA-box_shift0 Block 7.15	No	0.368108
Block 1.15 Block 2.7 FBgn0004878_MUT_INTRA_score_7.8_INR_score_12.3_MTEDPE_nat_CGpal_nat_TATA-box_INR_shift1_MTEDPE_shift1_CGpal_shift5_TATA-box_shift0 Block 7.15	Yes	5.54223
Block 1.15 Block 2.7 FBgn0004878_MUT_INTRA_score_7.8_INR_score_12.3_MTEDPE_nat_CGpal_score_10.1_TATA-box_INR_shift-1_MTEDPE_shift1_CGpal_shift1_TATA-box_shift-1 Block 7.15	No	-0.336606
Block 1.15 Block 2.7 FBgn0004878_MUT_INTRA_score_7.8_INR_score_12.3_MTEDPE_nat_CGpal_score_10.1_TATA-box_INR_shift-1_MTEDPE_shift1_CGpal_shift1_TATA-box_shift-1 Block 7.15	Yes	4.41804
Block 1.15 Block 2.7 FBgn0004878_MUT_INTRA_score_7.8_INR_score_12.3_MTEDPE_nat_CGpal_score_10.1_TATA-box_INR_shift-1_MTEDPE_shift1_CGpal_shift5_TATA-box_shift-1 Block 7.15	No	0.35791
Block 1.15 Block 2.7 FBgn0004878_MUT_INTRA_score_7.8_INR_score_12.3_MTEDPE_nat_CGpal_score_10.1_TATA-box_INR_shift-1_MTEDPE_shift1_CGpal_shift5_TATA-box_shift-1 Block 7.15	Yes	4.83357
Block 1.15 Block 2.7 FBgn0004878_MUT_INTRA_score_7.8_INR_score_12.3_MTEDPE_nat_CGpal_score_10.1_TATA-box_INR_shift0_MTEDPE_shift1_CGpal_shift0_TATA-box_shift-1 Block 7.15	No	-1.59992
Block 1.15 Block 2.7 FBgn0004878_MUT_INTRA_score_7.8_INR_score_12.3_MTEDPE_nat_CGpal_score_10.1_TATA-box_INR_shift0_MTEDPE_shift1_CGpal_shift0_TATA-box_shift-1 Block 7.15	Yes	3.28239
Block 1.15 Block 2.7 FBgn0004878_MUT_INTRA_score_7.8_INR_score_12.3_MTEDPE_nat_CGpal_score_10.1_TATA-box_INR_shift0_MTEDPE_shift1_CGpal_shift1_TATA-box_shift-1 Block 7.15	No	-5.50416
Block 1.15 Block 2.7 FBgn0004878_MUT_INTRA_score_7.8_INR_score_12.3_MTEDPE_nat_CGpal_score_10.1_TATA-box_INR_shift0_MTEDPE_shift1_CGpal_shift1_TATA-box_shift-1 Block 7.15	Yes	-2.29137
Block 1.15 Block 2.7 FBgn0004878_MUT_INTRA_score_7.8_INR_score_12.3_MTEDPE_nat_CGpal_score_10.1_TATA-box_INR_shift1_MTEDPE_shift0_CGpal_shift0_TATA-box_shift-1 Block 7.15	No	-1.53228
Block 1.15 Block 2.7 FBgn0004878_MUT_INTRA_score_7.8_INR_score_12.3_MTEDPE_nat_CGpal_score_10.1_TATA-box_INR_shift1_MTEDPE_shift0_CGpal_shift0_TATA-box_shift-1 Block 7.15	Yes	2.12333
Block 1.15 Block 2.7 FBgn0004878_MUT_INTRA_score_7.8_INR_score_12.3_MTEDPE_score_15.1_CGpal_con_TATA-box_INR_shift-1_MTEDPE_shift-1_CGpal_shift5_TATA-box_shift-1 Block 7.15	No	0.657817
Block 1.15 Block 2.7 FBgn0004878_MUT_INTRA_score_7.8_INR_score_12.3_MTEDPE_score_15.1_CGpal_con_TATA-box_INR_shift-1_MTEDPE_shift-1_CGpal_shift5_TATA-box_shift-1 Block 7.15	Yes	5.5388
Block 1.15 Block 2.7 FBgn0004878_MUT_INTRA_score_7.8_INR_score_12.3_MTEDPE_score_15.1_CGpal_con_TATA-box_INR_shift0_MTEDPE_shift1_CGpal_shift0_TATA-box_shift-1 Block 7.15	No	-0.208964
Block 1.15 Block 2.7 FBgn0004878_MUT_INTRA_score_7.8_INR_score_12.3_MTEDPE_score_15.1_CGpal_con_TATA-box_INR_shift0_MTEDPE_shift1_CGpal_shift0_TATA-box_shift-1 Block 7.15	Yes	5.12488
Block 1.15 Block 2.7 FBgn0004878_MUT_INTRA_score_7.8_INR_score_12.3_MTEDPE_score_15.1_CGpal_nat_TATA-box_INR_shift1_MTEDPE_shift-1_CGpal_shift5_TATA-box_shift0 Block 7.15	No	-3.67883
Block 1.15 Block 2.7 FBgn0004878_MUT_INTRA_score_7.8_INR_score_12.3_MTEDPE_score_15.1_CGpal_nat_TATA-box_INR_shift1_MTEDPE_shift-1_CGpal_shift5_TATA-box_shift0 Block 7.15	Yes	0.69688
Block 1.15 Block 2.7 FBgn0004878_MUT_INTRA_score_7.8_INR_score_12.3_MTEDPE_score_15.1_CGpal_nat_TATA-box_INR_shift1_MTEDPE_shift0_CGpal_shift5_TATA-box_shift-1 Block 7.15	No	-3.48518
Block 1.15 Block 2.7 FBgn0004878_MUT_INTRA_score_7.8_INR_score_12.3_MTEDPE_score_15.1_CGpal_nat_TATA-box_INR_shift1_MTEDPE_shift0_CGpal_shift5_TATA-box_shift-1 Block 7.15	Yes	0.106281
Block 1.15 Block 2.7 FBgn0004878_MUT_INTRA_score_7.8_INR_score_12.3_MTEDPE_score_15.1_CGpal_score_10.1_TATA-box_INR_shift-1_MTEDPE_shift-1_CGpal_shift5_TATA-box_shift0 Block 7.15	No	0.653557
Block 1.15 Block 2.7 FBgn0004878_MUT_INTRA_score_7.8_INR_score_12.3_MTEDPE_score_15.1_CGpal_score_10.1_TATA-box_INR_shift-1_MTEDPE_shift-1_CGpal_shift5_TATA-box_shift0 Block 7.15	Yes	5.73718
Block 1.15 Block 2.7 FBgn0004878_MUT_INTRA_single_con_MTEDPE Block 7.15	No	0.477675
Block 1.15 Block 2.7 FBgn0004878_MUT_INTRA_single_con_MTEDPE Block 7.15	Yes	4.6579
Block 1.15 Block 2.7 FBgn0004878_MUT_INTRA_single_con_TATA-box Block 7.15	No	1.28744
Block 1.15 Block 2.7 FBgn0004878_MUT_INTRA_single_con_TATA-box Block 7.15	Yes	6.17967
Block 1.15 Block 2.7 FBgn0004878_MUT_INTRA_single_kd_-13.3_TATA-box Block 7.15	No	-2.94301
Block 1.15 Block 2.7 FBgn0004878_MUT_INTRA_single_kd_-13.3_TATA-box Block 7.15	Yes	1.50444
Block 1.15 Block 2.7 FBgn0004878_MUT_INTRA_single_kd_-21.4_MTEDPE Block 7.15	No	-0.868248
Block 1.15 Block 2.7 FBgn0004878_MUT_INTRA_single_kd_-21.4_MTEDPE Block 7.15	Yes	4.01677
Block 1.15 Block 2.7 FBgn0004878_MUT_INTRA_single_kd_-22.4_CGpal Block 7.15	No	-0.303412
Block 1.15 Block 2.7 FBgn0004878_MUT_INTRA_single_kd_-22.4_CGpal Block 7.15	Yes	5.42054
Block 1.15 Block 2.7 FBgn0004878_MUT_INTRA_single_kd_-8.7_INR Block 7.15	No	-5.16175
Block 1.15 Block 2.7 FBgn0004878_MUT_INTRA_single_kd_-8.7_INR Block 7.15	Yes	-1.05064
Block 1.15 Block 2.7 FBgn0004878_MUT_INTRA_single_MTEDPE_shift1 Block 7.15	No	-2.7547
Block 1.15 Block 2.7 FBgn0004878_MUT_INTRA_single_MTEDPE_shift1 Block 7.15	Yes	1.41154
Block 1.15 Block 2.7 FBgn0004878_MUT_INTRA_single_score_15.1_CGpal Block 7.15	No	-0.372718
Block 1.15 Block 2.7 FBgn0004878_MUT_INTRA_single_score_15.1_CGpal Block 7.15	Yes	4.26625
Block 1.15 Block 2.7 FBgn0004878_MUT_INTRA_single_score_7.8_INR Block 7.15	No	0.841852
Block 1.15 Block 2.7 FBgn0004878_MUT_INTRA_single_score_7.8_INR Block 7.15	Yes	5.66899
Block 1.15 Block 2.7 FBgn0004878_MUT_kd_all_motifs_bg Block 7.15	No	-5.80386
Block 1.15 Block 2.7 FBgn0004878_MUT_kd_all_motifs_bg Block 7.15	Yes	0.255215
Block 1.15 Block 2.7 FBgn0004878_MUT_kd_all_motifs_random Block 7.15	No	-5.74804
Block 1.15 Block 2.7 FBgn0004878_MUT_kd_all_motifs_random Block 7.15	Yes	-2.28508
Block 1.15 Block 2.7 FBgn0004878_MUT_kd_CGpal_bg Block 7.15	No	-1.52526
Block 1.15 Block 2.7 FBgn0004878_MUT_kd_CGpal_bg Block 7.15	Yes	4.79064
Block 1.15 Block 2.7 FBgn0004878_MUT_kd_CGpal_random Block 7.15	No	-1.41558
Block 1.15 Block 2.7 FBgn0004878_MUT_kd_CGpal_random Block 7.15	Yes	4.93267
Block 1.15 Block 2.7 FBgn0004878_MUT_kd_INR_random_SUBST_to_INR2 Block 7.15	No	-0.543672
Block 1.15 Block 2.7 FBgn0004878_MUT_kd_INR_random_SUBST_to_INR2 Block 7.15	Yes	4.29772
Block 1.15 Block 2.7 FBgn0004878_MUT_kd_INR_random_SUBST_to_Ohler7 Block 7.15	No	-3.5412
Block 1.15 Block 2.7 FBgn0004878_MUT_kd_INR_random_SUBST_to_Ohler7 Block 7.15	Yes	0.566408
Block 1.15 Block 2.7 FBgn0004878_MUT_kd_INR_random_SUBST_to_R-INR Block 7.15	No	-2.60949
Block 1.15 Block 2.7 FBgn0004878_MUT_kd_INR_random_SUBST_to_R-INR Block 7.15	Yes	1.68355
Block 1.15 Block 2.7 FBgn0004878_MUT_kd_MTEDPE_random_SUBST_to_RDPE Block 7.15	No	-3.61049
Block 1.15 Block 2.7 FBgn0004878_MUT_kd_MTEDPE_random_SUBST_to_RDPE Block 7.15	Yes	0.514366
Block 1.15 Block 2.7 FBgn0004878_MUT_kd_pair_CGpal_and_TATA-box_bg Block 7.15	No	-4.09462
Block 1.15 Block 2.7 FBgn0004878_MUT_kd_pair_CGpal_and_TATA-box_bg Block 7.15	Yes	3.113
Block 1.15 Block 2.7 FBgn0004878_MUT_kd_pair_INR_and_CGpal_bg Block 7.15	No	0.0855285
Block 1.15 Block 2.7 FBgn0004878_MUT_kd_pair_INR_and_CGpal_bg Block 7.15	Yes	4.97259
Block 1.15 Block 2.7 FBgn0004878_MUT_kd_pair_INR_and_MTEDPE_bg Block 7.15	No	-4.57811
Block 1.15 Block 2.7 FBgn0004878_MUT_kd_pair_INR_and_MTEDPE_bg Block 7.15	Yes	0.120755
Block 1.15 Block 2.7 FBgn0004878_MUT_kd_pair_INR_and_TATA-box_bg Block 7.15	No	-3.31678
Block 1.15 Block 2.7 FBgn0004878_MUT_kd_pair_INR_and_TATA-box_bg Block 7.15	Yes	2.04918
Block 1.15 Block 2.7 FBgn0004878_MUT_kd_pair_MTEDPE_and_CGpal_bg Block 7.15	No	-6.10707
Block 1.15 Block 2.7 FBgn0004878_MUT_kd_pair_MTEDPE_and_CGpal_bg Block 7.15	Yes	-2.07574
Block 1.15 Block 2.7 FBgn0004878_MUT_kd_pair_MTEDPE_and_TATA-box_bg Block 7.15	No	-6.71478
Block 1.15 Block 2.7 FBgn0004878_MUT_kd_pair_MTEDPE_and_TATA-box_bg Block 7.15	Yes	-2.1663
Block 1.15 Block 2.7 FBgn0004878_MUT_kd_TATA-box_bg Block 7.15	No	-2.2859
Block 1.15 Block 2.7 FBgn0004878_MUT_kd_TATA-box_bg Block 7.15	Yes	2.97712
Block 1.15 Block 2.7 FBgn0004878_MUT_kd_TATA-box_random Block 7.15	No	-3.17077
Block 1.15 Block 2.7 FBgn0004878_MUT_kd_TATA-box_random Block 7.15	Yes	3.0622
Block 1.15 Block 2.7 FBgn0004878_MUT_kd_TATA-box_random_SUBST_to_Ohler6 Block 7.15	No	-2.86688
Block 1.15 Block 2.7 FBgn0004878_MUT_kd_TATA-box_random_SUBST_to_Ohler6 Block 7.15	Yes	2.85242
Block 1.15 Block 2.7 FBgn0004878_MUT_point_1_a_CGpal Block 7.15	No	0.332441
Block 1.15 Block 2.7 FBgn0004878_MUT_point_1_a_CGpal Block 7.15	Yes	5.59095
Block 1.15 Block 2.7 FBgn0004878_MUT_point_1_a_MTEDPE Block 7.15	No	-0.0635529
Block 1.15 Block 2.7 FBgn0004878_MUT_point_1_a_MTEDPE Block 7.15	Yes	4.82429
Block 1.15 Block 2.7 FBgn0004878_MUT_point_1_c_CGpal Block 7.15	No	-1.74676
Block 1.15 Block 2.7 FBgn0004878_MUT_point_1_c_CGpal Block 7.15	Yes	3.854
Block 1.15 Block 2.7 FBgn0004878_MUT_point_1_c_MTEDPE Block 7.15	No	0.511861
Block 1.15 Block 2.7 FBgn0004878_MUT_point_1_c_MTEDPE Block 7.15	Yes	4.71994
Block 1.15 Block 2.7 FBgn0004878_MUT_point_1_g_MTEDPE Block 7.15	No	0.164657
Block 1.15 Block 2.7 FBgn0004878_MUT_point_1_g_MTEDPE Block 7.15	Yes	4.23696
Block 1.15 Block 2.7 FBgn0004878_MUT_point_1_t_MTEDPE Block 7.15	No	0.477675
Block 1.15 Block 2.7 FBgn0004878_MUT_point_1_t_MTEDPE Block 7.15	Yes	4.6579
Block 1.15 Block 2.7 FBgn0004878_MUT_point_10_a_CGpal Block 7.15	No	-2.17781
Block 1.15 Block 2.7 FBgn0004878_MUT_point_10_a_CGpal Block 7.15	Yes	3.43938
Block 1.15 Block 2.7 FBgn0004878_MUT_point_10_a_MTEDPE Block 7.15	No	0.618112
Block 1.15 Block 2.7 FBgn0004878_MUT_point_10_a_MTEDPE Block 7.15	Yes	4.96038
Block 1.15 Block 2.7 FBgn0004878_MUT_point_10_c_CGpal Block 7.15	No	-1.74676
Block 1.15 Block 2.7 FBgn0004878_MUT_point_10_c_CGpal Block 7.15	Yes	3.854
Block 1.15 Block 2.7 FBgn0004878_MUT_point_10_c_MTEDPE Block 7.15	No	-1.16437
Block 1.15 Block 2.7 FBgn0004878_MUT_point_10_c_MTEDPE Block 7.15	Yes	2.51715
Block 1.15 Block 2.7 FBgn0004878_MUT_point_10_g_MTEDPE Block 7.15	No	0.477675
Block 1.15 Block 2.7 FBgn0004878_MUT_point_10_g_MTEDPE Block 7.15	Yes	4.6579
Block 1.15 Block 2.7 FBgn0004878_MUT_point_10_t_CGpal Block 7.15	No	-1.87494
Block 1.15 Block 2.7 FBgn0004878_MUT_point_10_t_CGpal Block 7.15	Yes	3.36457
Block 1.15 Block 2.7 FBgn0004878_MUT_point_10_t_MTEDPE Block 7.15	No	0.690636
Block 1.15 Block 2.7 FBgn0004878_MUT_point_10_t_MTEDPE Block 7.15	Yes	4.9863
Block 1.15 Block 2.7 FBgn0004878_MUT_point_11_a_CGpal Block 7.15	No	-1.5804
Block 1.15 Block 2.7 FBgn0004878_MUT_point_11_a_CGpal Block 7.15	Yes	4.16193
Block 1.15 Block 2.7 FBgn0004878_MUT_point_11_a_MTEDPE Block 7.15	No	1.20514
Block 1.15 Block 2.7 FBgn0004878_MUT_point_11_a_MTEDPE Block 7.15	Yes	5.74782
Block 1.15 Block 2.7 FBgn0004878_MUT_point_11_c_CGpal Block 7.15	No	-1.22872
Block 1.15 Block 2.7 FBgn0004878_MUT_point_11_c_CGpal Block 7.15	Yes	3.9256
Block 1.15 Block 2.7 FBgn0004878_MUT_point_11_c_MTEDPE Block 7.15	No	0.477675
Block 1.15 Block 2.7 FBgn0004878_MUT_point_11_c_MTEDPE Block 7.15	Yes	4.6579
Block 1.15 Block 2.7 FBgn0004878_MUT_point_11_g_CGpal Block 7.15	No	-1.74676
Block 1.15 Block 2.7 FBgn0004878_MUT_point_11_g_CGpal Block 7.15	Yes	3.854
Block 1.15 Block 2.7 FBgn0004878_MUT_point_11_g_MTEDPE Block 7.15	No	0.32875
Block 1.15 Block 2.7 FBgn0004878_MUT_point_11_g_MTEDPE Block 7.15	Yes	4.32907
Block 1.15 Block 2.7 FBgn0004878_MUT_point_11_t_CGpal Block 7.15	No	-1.91351
Block 1.15 Block 2.7 FBgn0004878_MUT_point_11_t_CGpal Block 7.15	Yes	4.33215
Block 1.15 Block 2.7 FBgn0004878_MUT_point_11_t_MTEDPE Block 7.15	No	1.15549
Block 1.15 Block 2.7 FBgn0004878_MUT_point_11_t_MTEDPE Block 7.15	Yes	5.60172
Block 1.15 Block 2.7 FBgn0004878_MUT_point_12_a_MTEDPE Block 7.15	No	1.21452
Block 1.15 Block 2.7 FBgn0004878_MUT_point_12_a_MTEDPE Block 7.15	Yes	5.2684
Block 1.15 Block 2.7 FBgn0004878_MUT_point_12_c_CGpal Block 7.15	No	-1.98251
Block 1.15 Block 2.7 FBgn0004878_MUT_point_12_c_CGpal Block 7.15	Yes	3.71244
Block 1.15 Block 2.7 FBgn0004878_MUT_point_12_c_MTEDPE Block 7.15	No	0.296714
Block 1.15 Block 2.7 FBgn0004878_MUT_point_12_c_MTEDPE Block 7.15	Yes	5.35394
Block 1.15 Block 2.7 FBgn0004878_MUT_point_12_g_CGpal Block 7.15	No	-1.74676
Block 1.15 Block 2.7 FBgn0004878_MUT_point_12_g_CGpal Block 7.15	Yes	3.854
Block 1.15 Block 2.7 FBgn0004878_MUT_point_12_g_MTEDPE Block 7.15	No	0.477675
Block 1.15 Block 2.7 FBgn0004878_MUT_point_12_g_MTEDPE Block 7.15	Yes	4.6579
Block 1.15 Block 2.7 FBgn0004878_MUT_point_12_t_CGpal Block 7.15	No	-2.58045
Block 1.15 Block 2.7 FBgn0004878_MUT_point_12_t_CGpal Block 7.15	Yes	3.64366
Block 1.15 Block 2.7 FBgn0004878_MUT_point_12_t_MTEDPE Block 7.15	No	0.922716
Block 1.15 Block 2.7 FBgn0004878_MUT_point_12_t_MTEDPE Block 7.15	Yes	5.17083
Block 1.15 Block 2.7 FBgn0004878_MUT_point_13_a_CGpal Block 7.15	No	-1.51339
Block 1.15 Block 2.7 FBgn0004878_MUT_point_13_a_CGpal Block 7.15	Yes	4.18674
Block 1.15 Block 2.7 FBgn0004878_MUT_point_13_a_MTEDPE Block 7.15	No	0.237436
Block 1.15 Block 2.7 FBgn0004878_MUT_point_13_a_MTEDPE Block 7.15	Yes	5.05433
Block 1.15 Block 2.7 FBgn0004878_MUT_point_13_c_CGpal Block 7.15	No	-1.74676
Block 1.15 Block 2.7 FBgn0004878_MUT_point_13_c_CGpal Block 7.15	Yes	3.854
Block 1.15 Block 2.7 FBgn0004878_MUT_point_13_c_MTEDPE Block 7.15	No	0.125692
Block 1.15 Block 2.7 FBgn0004878_MUT_point_13_c_MTEDPE Block 7.15	Yes	4.62738
Block 1.15 Block 2.7 FBgn0004878_MUT_point_13_g_CGpal Block 7.15	No	-1.40076
Block 1.15 Block 2.7 FBgn0004878_MUT_point_13_g_CGpal Block 7.15	Yes	4.11225
Block 1.15 Block 2.7 FBgn0004878_MUT_point_13_g_MTEDPE Block 7.15	No	0.477675
Block 1.15 Block 2.7 FBgn0004878_MUT_point_13_g_MTEDPE Block 7.15	Yes	4.6579
Block 1.15 Block 2.7 FBgn0004878_MUT_point_13_t_MTEDPE Block 7.15	No	-1.6597
Block 1.15 Block 2.7 FBgn0004878_MUT_point_13_t_MTEDPE Block 7.15	Yes	2.6185
Block 1.15 Block 2.7 FBgn0004878_MUT_point_14_a_MTEDPE__withATG Block 7.15	No	0.894679
Block 1.15 Block 2.7 FBgn0004878_MUT_point_14_a_MTEDPE__withATG Block 7.15	Yes	5.00077
Block 1.15 Block 2.7 FBgn0004878_MUT_point_14_c_CGpal Block 7.15	No	-1.57656
Block 1.15 Block 2.7 FBgn0004878_MUT_point_14_c_CGpal Block 7.15	Yes	3.67576
Block 1.15 Block 2.7 FBgn0004878_MUT_point_14_c_MTEDPE Block 7.15	No	-0.113759
Block 1.15 Block 2.7 FBgn0004878_MUT_point_14_c_MTEDPE Block 7.15	Yes	4.3507
Block 1.15 Block 2.7 FBgn0004878_MUT_point_14_g_CGpal Block 7.15	No	-1.74676
Block 1.15 Block 2.7 FBgn0004878_MUT_point_14_g_CGpal Block 7.15	Yes	3.854
Block 1.15 Block 2.7 FBgn0004878_MUT_point_14_g_MTEDPE Block 7.15	No	0.581816
Block 1.15 Block 2.7 FBgn0004878_MUT_point_14_g_MTEDPE Block 7.15	Yes	4.53642
Block 1.15 Block 2.7 FBgn0004878_MUT_point_14_t_MTEDPE Block 7.15	No	0.477675
Block 1.15 Block 2.7 FBgn0004878_MUT_point_14_t_MTEDPE Block 7.15	Yes	4.6579
Block 1.15 Block 2.7 FBgn0004878_MUT_point_15_a_CGpal Block 7.15	No	-1.86353
Block 1.15 Block 2.7 FBgn0004878_MUT_point_15_a_CGpal Block 7.15	Yes	3.79884
Block 1.15 Block 2.7 FBgn0004878_MUT_point_15_a_MTEDPE Block 7.15	No	0.51998
Block 1.15 Block 2.7 FBgn0004878_MUT_point_15_a_MTEDPE Block 7.15	Yes	4.90276
Block 1.15 Block 2.7 FBgn0004878_MUT_point_15_c_CGpal Block 7.15	No	-1.74676
Block 1.15 Block 2.7 FBgn0004878_MUT_point_15_c_CGpal Block 7.15	Yes	3.854
Block 1.15 Block 2.7 FBgn0004878_MUT_point_15_c_MTEDPE Block 7.15	No	0.150734
Block 1.15 Block 2.7 FBgn0004878_MUT_point_15_c_MTEDPE Block 7.15	Yes	4.67724
Block 1.15 Block 2.7 FBgn0004878_MUT_point_15_g_MTEDPE Block 7.15	No	0.116979
Block 1.15 Block 2.7 FBgn0004878_MUT_point_15_g_MTEDPE Block 7.15	Yes	4.63782
Block 1.15 Block 2.7 FBgn0004878_MUT_point_15_t_CGpal Block 7.15	No	-1.57285
Block 1.15 Block 2.7 FBgn0004878_MUT_point_15_t_CGpal Block 7.15	Yes	4.01386
Block 1.15 Block 2.7 FBgn0004878_MUT_point_15_t_MTEDPE Block 7.15	No	0.477675
Block 1.15 Block 2.7 FBgn0004878_MUT_point_15_t_MTEDPE Block 7.15	Yes	4.6579
Block 1.15 Block 2.7 FBgn0004878_MUT_point_16_a_MTEDPE Block 7.15	No	0.835535
Block 1.15 Block 2.7 FBgn0004878_MUT_point_16_a_MTEDPE Block 7.15	Yes	4.95428
Block 1.15 Block 2.7 FBgn0004878_MUT_point_16_c_MTEDPE Block 7.15	No	0.568956
Block 1.15 Block 2.7 FBgn0004878_MUT_point_16_c_MTEDPE Block 7.15	Yes	5.02393
Block 1.15 Block 2.7 FBgn0004878_MUT_point_16_g_MTEDPE Block 7.15	No	0.477675
Block 1.15 Block 2.7 FBgn0004878_MUT_point_16_g_MTEDPE Block 7.15	Yes	4.6579
Block 1.15 Block 2.7 FBgn0004878_MUT_point_16_t_MTEDPE Block 7.15	No	0.586635
Block 1.15 Block 2.7 FBgn0004878_MUT_point_16_t_MTEDPE Block 7.15	Yes	4.70779
Block 1.15 Block 2.7 FBgn0004878_MUT_point_17_a_MTEDPE Block 7.15	No	0.800654
Block 1.15 Block 2.7 FBgn0004878_MUT_point_17_a_MTEDPE Block 7.15	Yes	5.23745
Block 1.15 Block 2.7 FBgn0004878_MUT_point_17_g_MTEDPE Block 7.15	No	0.964941
Block 1.15 Block 2.7 FBgn0004878_MUT_point_17_g_MTEDPE Block 7.15	Yes	5.19599
Block 1.15 Block 2.7 FBgn0004878_MUT_point_17_t_MTEDPE Block 7.15	No	0.477675
Block 1.15 Block 2.7 FBgn0004878_MUT_point_17_t_MTEDPE Block 7.15	Yes	4.6579
Block 1.15 Block 2.7 FBgn0004878_MUT_point_2_a_CGpal Block 7.15	No	-2.09871
Block 1.15 Block 2.7 FBgn0004878_MUT_point_2_a_CGpal Block 7.15	Yes	3.85393
Block 1.15 Block 2.7 FBgn0004878_MUT_point_2_a_MTEDPE Block 7.15	No	0.406943
Block 1.15 Block 2.7 FBgn0004878_MUT_point_2_a_MTEDPE Block 7.15	Yes	5.12477
Block 1.15 Block 2.7 FBgn0004878_MUT_point_2_c_CGpal Block 7.15	No	-2.05129
Block 1.15 Block 2.7 FBgn0004878_MUT_point_2_c_CGpal Block 7.15	Yes	2.77052
Block 1.15 Block 2.7 FBgn0004878_MUT_point_2_c_MTEDPE Block 7.15	No	0.477675
Block 1.15 Block 2.7 FBgn0004878_MUT_point_2_c_MTEDPE Block 7.15	Yes	4.6579
Block 1.15 Block 2.7 FBgn0004878_MUT_point_2_g_CGpal Block 7.15	No	-1.74676
Block 1.15 Block 2.7 FBgn0004878_MUT_point_2_g_CGpal Block 7.15	Yes	3.854
Block 1.15 Block 2.7 FBgn0004878_MUT_point_2_g_MTEDPE Block 7.15	No	0.929288
Block 1.15 Block 2.7 FBgn0004878_MUT_point_2_g_MTEDPE Block 7.15	Yes	5.13842
Block 1.15 Block 2.7 FBgn0004878_MUT_point_2_t_CGpal Block 7.15	No	-1.81943
Block 1.15 Block 2.7 FBgn0004878_MUT_point_2_t_CGpal Block 7.15	Yes	3.45974
Block 1.15 Block 2.7 FBgn0004878_MUT_point_2_t_MTEDPE Block 7.15	No	0.786524
Block 1.15 Block 2.7 FBgn0004878_MUT_point_2_t_MTEDPE Block 7.15	Yes	5.07552
Block 1.15 Block 2.7 FBgn0004878_MUT_point_3_a_CGpal Block 7.15	No	-1.74676
Block 1.15 Block 2.7 FBgn0004878_MUT_point_3_a_CGpal Block 7.15	Yes	3.854
Block 1.15 Block 2.7 FBgn0004878_MUT_point_3_a_MTEDPE Block 7.15	No	0.599196
Block 1.15 Block 2.7 FBgn0004878_MUT_point_3_a_MTEDPE Block 7.15	Yes	5.08998
Block 1.15 Block 2.7 FBgn0004878_MUT_point_3_c_CGpal Block 7.15	No	-1.68459
Block 1.15 Block 2.7 FBgn0004878_MUT_point_3_c_CGpal Block 7.15	Yes	2.89562
Block 1.15 Block 2.7 FBgn0004878_MUT_point_3_c_MTEDPE Block 7.15	No	0.482384
Block 1.15 Block 2.7 FBgn0004878_MUT_point_3_c_MTEDPE Block 7.15	Yes	4.57636
Block 1.15 Block 2.7 FBgn0004878_MUT_point_3_g_CGpal Block 7.15	No	-1.63738
Block 1.15 Block 2.7 FBgn0004878_MUT_point_3_g_CGpal Block 7.15	Yes	3.64295
Block 1.15 Block 2.7 FBgn0004878_MUT_point_3_g_MTEDPE Block 7.15	No	0.477675
Block 1.15 Block 2.7 FBgn0004878_MUT_point_3_g_MTEDPE Block 7.15	Yes	4.6579
Block 1.15 Block 2.7 FBgn0004878_MUT_point_3_t_CGpal Block 7.15	No	-1.55389
Block 1.15 Block 2.7 FBgn0004878_MUT_point_3_t_CGpal Block 7.15	Yes	4.16115
Block 1.15 Block 2.7 FBgn0004878_MUT_point_4_a_MTEDPE Block 7.15	No	0.477675
Block 1.15 Block 2.7 FBgn0004878_MUT_point_4_a_MTEDPE Block 7.15	Yes	4.6579
Block 1.15 Block 2.7 FBgn0004878_MUT_point_4_c_CGpal Block 7.15	No	-1.74676
Block 1.15 Block 2.7 FBgn0004878_MUT_point_4_c_CGpal Block 7.15	Yes	3.854
Block 1.15 Block 2.7 FBgn0004878_MUT_point_4_c_MTEDPE Block 7.15	No	0.282027
Block 1.15 Block 2.7 FBgn0004878_MUT_point_4_c_MTEDPE Block 7.15	Yes	4.58712
Block 1.15 Block 2.7 FBgn0004878_MUT_point_4_g_CGpal Block 7.15	No	-2.11891
Block 1.15 Block 2.7 FBgn0004878_MUT_point_4_g_CGpal Block 7.15	Yes	3.24017
Block 1.15 Block 2.7 FBgn0004878_MUT_point_4_g_MTEDPE Block 7.15	No	0.246093
Block 1.15 Block 2.7 FBgn0004878_MUT_point_4_g_MTEDPE Block 7.15	Yes	4.85632
Block 1.15 Block 2.7 FBgn0004878_MUT_point_4_t_CGpal Block 7.15	No	-1.5688
Block 1.15 Block 2.7 FBgn0004878_MUT_point_4_t_CGpal Block 7.15	Yes	3.91428
Block 1.15 Block 2.7 FBgn0004878_MUT_point_4_t_MTEDPE Block 7.15	No	0.390149
Block 1.15 Block 2.7 FBgn0004878_MUT_point_4_t_MTEDPE Block 7.15	Yes	4.81764
Block 1.15 Block 2.7 FBgn0004878_MUT_point_5_a_CGpal Block 7.15	No	-1.68548
Block 1.15 Block 2.7 FBgn0004878_MUT_point_5_a_CGpal Block 7.15	Yes	4.02226
Block 1.15 Block 2.7 FBgn0004878_MUT_point_5_a_MTEDPE Block 7.15	No	0.755614
Block 1.15 Block 2.7 FBgn0004878_MUT_point_5_a_MTEDPE Block 7.15	Yes	5.12102
Block 1.15 Block 2.7 FBgn0004878_MUT_point_5_c_CGpal Block 7.15	No	-1.02933
Block 1.15 Block 2.7 FBgn0004878_MUT_point_5_c_CGpal Block 7.15	Yes	3.24565
Block 1.15 Block 2.7 FBgn0004878_MUT_point_5_c_MTEDPE Block 7.15	No	0.477675
Block 1.15 Block 2.7 FBgn0004878_MUT_point_5_c_MTEDPE Block 7.15	Yes	4.6579
Block 1.15 Block 2.7 FBgn0004878_MUT_point_5_g_CGpal Block 7.15	No	-1.74676
Block 1.15 Block 2.7 FBgn0004878_MUT_point_5_g_CGpal Block 7.15	Yes	3.854
Block 1.15 Block 2.7 FBgn0004878_MUT_point_5_g_MTEDPE Block 7.15	No	0.0826939
Block 1.15 Block 2.7 FBgn0004878_MUT_point_5_g_MTEDPE Block 7.15	Yes	4.48758
Block 1.15 Block 2.7 FBgn0004878_MUT_point_5_t_MTEDPE__withATG Block 7.15	No	0.828821
Block 1.15 Block 2.7 FBgn0004878_MUT_point_5_t_MTEDPE__withATG Block 7.15	Yes	5.05635
Block 1.15 Block 2.7 FBgn0004878_MUT_point_6_a_CGpal Block 7.15	No	-1.51228
Block 1.15 Block 2.7 FBgn0004878_MUT_point_6_a_CGpal Block 7.15	Yes	4.1937
Block 1.15 Block 2.7 FBgn0004878_MUT_point_6_a_MTEDPE Block 7.15	No	0.173335
Block 1.15 Block 2.7 FBgn0004878_MUT_point_6_a_MTEDPE Block 7.15	Yes	4.58428
Block 1.15 Block 2.7 FBgn0004878_MUT_point_6_c_CGpal Block 7.15	No	-1.63224
Block 1.15 Block 2.7 FBgn0004878_MUT_point_6_c_CGpal Block 7.15	Yes	4.11775
Block 1.15 Block 2.7 FBgn0004878_MUT_point_6_c_MTEDPE Block 7.15	No	0.303994
Block 1.15 Block 2.7 FBgn0004878_MUT_point_6_c_MTEDPE Block 7.15	Yes	4.75964
Block 1.15 Block 2.7 FBgn0004878_MUT_point_6_g_CGpal Block 7.15	No	-1.53313
Block 1.15 Block 2.7 FBgn0004878_MUT_point_6_g_CGpal Block 7.15	Yes	3.99577
Block 1.15 Block 2.7 FBgn0004878_MUT_point_6_g_MTEDPE Block 7.15	No	0.477675
Block 1.15 Block 2.7 FBgn0004878_MUT_point_6_g_MTEDPE Block 7.15	Yes	4.6579
Block 1.15 Block 2.7 FBgn0004878_MUT_point_6_t_CGpal Block 7.15	No	-1.74676
Block 1.15 Block 2.7 FBgn0004878_MUT_point_6_t_CGpal Block 7.15	Yes	3.854
Block 1.15 Block 2.7 FBgn0004878_MUT_point_6_t_MTEDPE Block 7.15	No	0.484072
Block 1.15 Block 2.7 FBgn0004878_MUT_point_6_t_MTEDPE Block 7.15	Yes	4.88515
Block 1.15 Block 2.7 FBgn0004878_MUT_point_7_a_MTEDPE Block 7.15	No	0.46004
Block 1.15 Block 2.7 FBgn0004878_MUT_point_7_a_MTEDPE Block 7.15	Yes	4.51222
Block 1.15 Block 2.7 FBgn0004878_MUT_point_7_c_CGpal Block 7.15	No	-1.74676
Block 1.15 Block 2.7 FBgn0004878_MUT_point_7_c_CGpal Block 7.15	Yes	3.854
Block 1.15 Block 2.7 FBgn0004878_MUT_point_7_c_MTEDPE Block 7.15	No	0.477675
Block 1.15 Block 2.7 FBgn0004878_MUT_point_7_c_MTEDPE Block 7.15	Yes	4.6579
Block 1.15 Block 2.7 FBgn0004878_MUT_point_7_g_MTEDPE Block 7.15	No	0.0984369
Block 1.15 Block 2.7 FBgn0004878_MUT_point_7_g_MTEDPE Block 7.15	Yes	4.62414
Block 1.15 Block 2.7 FBgn0004878_MUT_point_7_t_CGpal Block 7.15	No	-1.54571
Block 1.15 Block 2.7 FBgn0004878_MUT_point_7_t_CGpal Block 7.15	Yes	3.62642
Block 1.15 Block 2.7 FBgn0004878_MUT_point_7_t_MTEDPE Block 7.15	No	0.487637
Block 1.15 Block 2.7 FBgn0004878_MUT_point_7_t_MTEDPE Block 7.15	Yes	4.8787
Block 1.15 Block 2.7 FBgn0004878_MUT_point_8_a_CGpal Block 7.15	No	-2.18097
Block 1.15 Block 2.7 FBgn0004878_MUT_point_8_a_CGpal Block 7.15	Yes	3.34156
Block 1.15 Block 2.7 FBgn0004878_MUT_point_8_c_MTEDPE Block 7.15	No	-0.125657
Block 1.15 Block 2.7 FBgn0004878_MUT_point_8_c_MTEDPE Block 7.15	Yes	4.37894
Block 1.15 Block 2.7 FBgn0004878_MUT_point_8_g_CGpal Block 7.15	No	-1.74676
Block 1.15 Block 2.7 FBgn0004878_MUT_point_8_g_CGpal Block 7.15	Yes	3.854
Block 1.15 Block 2.7 FBgn0004878_MUT_point_8_g_MTEDPE Block 7.15	No	0.477675
Block 1.15 Block 2.7 FBgn0004878_MUT_point_8_g_MTEDPE Block 7.15	Yes	4.6579
Block 1.15 Block 2.7 FBgn0004878_MUT_point_8_t_CGpal Block 7.15	No	-1.7548
Block 1.15 Block 2.7 FBgn0004878_MUT_point_8_t_CGpal Block 7.15	Yes	3.55858
Block 1.15 Block 2.7 FBgn0004878_MUT_point_8_t_MTEDPE Block 7.15	No	-0.146861
Block 1.15 Block 2.7 FBgn0004878_MUT_point_8_t_MTEDPE Block 7.15	Yes	4.96678
Block 1.15 Block 2.7 FBgn0004878_MUT_point_9_a_CGpal Block 7.15	No	-1.74676
Block 1.15 Block 2.7 FBgn0004878_MUT_point_9_a_CGpal Block 7.15	Yes	3.854
Block 1.15 Block 2.7 FBgn0004878_MUT_point_9_a_MTEDPE Block 7.15	No	0.477675
Block 1.15 Block 2.7 FBgn0004878_MUT_point_9_a_MTEDPE Block 7.15	Yes	4.6579
[truncated: 5,510 more rows]
